# Supplementary material for: Fast pH‐Driven Solubilization Method of Realgar (As4S4) to Reduce the Toxicity of Arsenic [As(III)] for Medicinal Purposes
Source: Adv Sci (Weinh). 2025 Apr 24;12(29):2502740. doi: 10.1002/advs.202502740 (PMC12362784; doi:10.1002/advs.202502740)
Supplement: Supplementary file 2 — Supplemental Table 1 [file ADVS-12-2502740-s001.xlsx]

## Sheet: NB-4 DEGs
Arsenic Trioxide_vs_NaOH		Realgar_vs_NaOH		Orpiment_vs_NaOH
UP	DOWN	UP	DOWN	UP	DOWN
WASH7P	AGRN	LOC729737	AGRN	AGTRAP	AGRN
LOC729737	TNFRSF4	SCNN1D	TNFRSF4	SH3BGRL3	TNFRSF4
LOC100133331	C1orf233	MRPL20	GABRD	FGR	FAM213B
KLHL17	TMEM52	ATAD3B	FAM213B	COL9A2	PLEKHG5
PLEKHN1	GABRD	ATAD3A	GPR153	PDE4B	JUN
PERM1	FAM213B	TMEM240	HES2	HFM1	LRRC8C
SDF4	MEGF6	NADK	ESPN	S100A9	F3
SCNN1D	CHD5	PRKCZ	TNFRSF25	KIF21B	CD53
CPSF3L	GPR153	LOC115110	PLEKHG5	LOC100130093	SLC27A3
TAS1R3	HES2	KCNAB2	ERRFI1	LINC01264	IL6R
MXRA8	ESPN	SRM	CLSTN1	SRGN	IFI16
AURKAIP1	TNFRSF25	FBXO6	PLOD1	C10orf91	FCGR2A
MRPL20	PLEKHG5	AGTRAP	TNFRSF1B	PRG2	PIK3C2B
ATAD3B	KLHL21	MTHFR	IFFO2	MYRF	HLX
ATAD3A	PHF13	MIIP	ECE1	RASGRP2	CAPN2
TMEM240	ERRFI1	TNFRSF8	LUZP1	NEAT1	PGBD5
CDK11A	SPSB1	PADI4	ZNF436	MALAT1	KLF6
NADK	CLSTN1	MRTO4	E2F2	ATG16L2	CAMK1D
PRKCZ	CTNNBIP1	MINOS1	FUCA1	CACNA2D4	VIM
LOC115110	CASZ1	TMCO4	CNR2	DUSP16	PRF1
KCNAB2	PLOD1	CDA	RUNX3	LRRK2	IFIT1
ZBTB48	TNFRSF1B	ZNF593	LDLRAP1	GPR84	FFAR4
PIK3CD-AS1	DHRS3	CNKSR1	MAP3K6	ARHGAP9	EBF3
PGD	SPEN	SH3BGRL3	AHDC1	LOC100129940	CDKN1C
SRM	SZRD1	CD52	EPB41	CPM	MICAL2
FBXO6	IFFO2	SYTL1	RNF19B	DRAM1	AHNAK
AGTRAP	DDOST	THEMIS2	STK40	DACH1	MAML2
MTHFR	HP1BP3	SMPDL3B	KIAA0754	CEBPE	SLC2A3
MIIP	ECE1	PTAFR	FOXO6	TNFAIP2	EMP1
CASP9	NBPF3	SNHG3	SLC2A1	GOLGA8B	BHLHE41
AGMAT	HSPG2	SNORA73A	PTPRF	LINC00926	PCED1B-AS1
CROCCP2	CDC42	SNHG12	BEND5	DNAH3	GRASP
SDHB	EPHB2	MATN1-AS1	CDKN2C	CRYM-AS1	ITGA7
PADI2	KDM1A	LAPTM5	ZYG11B	ITGAX	NAB2
PADI4	LUZP1	SERINC2	SSBP3	LPCAT2	GLIPR1
UBR4	HNRNPR	YARS	SSBP3-AS1	NDRG4	DUSP6
MRTO4	ZNF436	LINC01137	DHCR24	GSE1	OAS1
MINOS1	E2F2	ZC3H12A	AK4	CCL2	OAS2
RPS14P3	FUCA1	GNL2	SH3GLB1	IKZF3	FLT3
TMCO4	CNR2	MFSD2A	GBP2	LINC00854	FLT1
PLA2G2F	CLIC4	COL9A2	FLJ27354	LRRC46	CCNA1
CDA	RUNX3	CITED4	LRRC8C	TNRC6C-AS1	MMP14
ZBTB40	LDLRAP1	MED8	F3	TMC6	GNG2
ZNF593	FAM46B	ATP6V0B	HIAT1	TMC8	RAB15
CNKSR1	MAP3K6	PLK3	CELSR2	DNAH17	ZFP36L1
SH3BGRL3	WASF2	FAM159A	AMIGO1	OXLD1	KLF13
UBXN11	AHDC1	GADD45A	AMPD2	CABYR	GNB5
CD52	RCC1	GNG5	GSTM2	AZU1	ANXA2
SYTL1	EPB41	VAV3	CD53	PRTN3	ITGA11
FGR	RBBP4	CSF1	IGSF3	HMHA1	TPSAB1
THEMIS2	RNF19B	C1orf162	PTGFRN	LRG1	ADCY9
SMPDL3B	AZIN2	AKR7A2P1	FAM46C	PRAM1	SOCS1
ATPIF1	CLSPN	FCGR1B	SRGAP2B	ATF5	XYLT1
SNHG3	AGO4	FCGR1C	PIAS3	FCAR	IRF8
SNHG12	MAP7D1	GPR89A	ANKRD35	CEBPZOS	TUBB3
LAPTM5	STK40	FCGR1A	LIX1L	IL1B	DBNDD1
DCDC2B	GRIK3	S100A9	PLEKHO1	CXCR4	RAP1GAP2
FAM229A	KIAA0754	S100A8	CTSS	DHRS9	TRPV2
ZC3H12A	BMP8B	DENND4B	CDC42SE1	KLHL41	IGFBP4
GNL2	MYCL	FLAD1	SEMA6C	TTN	JUP
MTF1	PPT1	ADAM15	S100A10	SIRPA	ACE
SF3A3	SMAP2	KRTCAP2	SLC27A3	BPI	GPRC5C
UTP11L	NFYC	ASH1L-AS1	IL6R	FITM2	ICAM4
NDUFS5	FOXO6	DAP3	SYT11	CEBPB	PDE4A
MFSD2A	SVBP	SEMA4A	MEX3A	STX16-NPEPL1	SLC44A2
COL9A2	SLC2A1	MEF2D	LMNA	RNA18S5	DNASE2
CITED4	TMEM53	APOA1BP	IFI16	GGT5	TPM4
SCMH1	KIF2C	GPATCH4	IGSF8	WNT7B	PLAUR
MED8	STIL	MNDA	PEA15	VILL	CMPK2
SZT2	BEND5	SLAMF8	FCGR2A	TTC21A	TRIB2
ATP6V0B	CDKN2C	PFDN2	FCGR2C	IFT57	FAM49A
DMAP1	ZFYVE9	PIGC	HSPA7	PPP2R3A	CYP1B1
C1orf228	ZYG11B	SUCO	FCGR2B	CRYGS	AFF3
PLK3	SSBP3	SNORD47	MGST3	S100P	IL1RN
POMGNT1	SSBP3-AS1	RGS16	ALDH9A1	CC2D2A	LYPD6
FAM159A	PARS2	GPR25	ATP1B1	CD38	STK17B
GADD45A	DHCR24	C1orf106	TNN	CXCL8	HECW2
RABGGTB	JUN	KIF21B	STX6	CXCL10	IRS1
GNG5	AK4	ARL8A	CACNA1E	ANXA3	TMX4
GCLM	SERBP1	PTPN7	RGS2	SYNPO2	PPP1R16B
SASS6	IFI44L	PTPRVP	NEK7	SLC22A4	HELZ2
SCARNA2	PRKACB	CR1	PTPRC	GNPDA1	SPATC1L
CSF1	SH3GLB1	CD46	LOC148709	SERPINB1	TUBA8
LAMTOR5	HS2ST1	LOC148696	PPFIA4	RAB44	RTN4R
C1orf162	RBMXL1	G0S2	ATP2B4	FAM46A	SLC35E4
AP4B1	GBP2	RPL21P28	ZBED6	LOC101927919	TGFBR2
SLC22A15	LRRC8B	MARC1	PIK3C2B	TARP	CCR2
ATP1A1-AS1	FLJ27354	CNIH4	TMCC2	NCF1B	STAB1
PFN1P2	LRRC8C	DNAH14	CDK18	NCF1	NT5DC2
FCGR1B	DR1	PSEN2	SLC45A3	STAG3L2	OSBPL11
FCGR1C	FNBP1L	TRIM11	RAB7B	NCF1C	HES1
GPR89A	F3	RHOU	RASSF5	HGF	CYTL1
NOTCH2NL	DPYD	LOC101927851	TRAF3IP3	KCNH2	SH3TC1
CHD1L	DBT	LYST	PTPN14	DEFA4	ENC1
FCGR1A	FAM102B	ZNF692	HLX	DEFA8P	HEXB
HIST2H2AC	GPSM2	IL15RA	DUSP10	DEFA3	IQGAP2
SV2A	CELSR2	FAM107B	CAPN2	TMEM75	DIAPH1
ANP32E	AMIGO1	ZNF438	CNIH3	CCDC26	SPRY4
MRPS21	GSTM4	LINC01264	EPHX1	CBWD5	CCDC69
ADAMTSL4	GSTM2	TET1	CCSAP	OGN	SH3PXD2B
S100A9	CD53	SRGN	ABCB10	ECM2	RNF130
S100A8	FAM212B	MICU1	PGBD5	CORO2A	C6orf25
DENND4B	DCLRE1B	MCU	CEP170	LINC00963	ARHGAP18
JTB	VANGL1	ANXA7	ZBTB18	SLC2A6	CLIP2
FLAD1	IGSF3	COMTD1	EFCAB2	ZNF280C	SAMD9
ZBTB7B	PTGFRN	C10orf11	KLF6		SERPINE1
ADAM15	MAN1A2	ZMIZ1-AS1	PFKFB3		EPHA1
KRTCAP2	FAM46C	FAM213A	GATA3		MTUS1
GBAP1	PHGDH	TSPAN14	CELF2		BNIP3L
CLK2	SRGAP2B	LOC101929574	CAMK1D		DPYSL2
ASH1L-AS1	PIAS3	LOC102723703	CCDC3		ZNF395
DAP3	ANKRD35	SH2D4B	VIM		SLA
SEMA4A	GNRHR2	CDHR1	HACD1		AQP3
TMEM79	LIX1L	ENTPD1	ARHGAP21		ANXA1
MEF2D	TXNIP	RRP12	MASTL		GALNT12
IQGAP3	HIST2H2BE	EXOSC1	KIAA1462		PTPN3
APOA1BP	PLEKHO1	ERLIN1	ITGB1		LHX6
GPATCH4	APH1A	LZTS2	NRP1		ANGPTL2
BCAN	RPRD2	PDZD7	MARCH8		FAM129B
HDGF	CTSS	KAZALD1	ANXA8L1		EFHC2
SH2D2A	FAM63A	PPRC1	ANXA8		SLC16A2
MNDA	CDC42SE1	RPARP-AS1	CHAT		CYSLTR1
SLAMF8	SEMA6C	ACSL5	ARID5B		IDS
CD84	S100A10	SFXN4	HK1
PFDN2	ILF2	PWWP2B	PRF1
UAP1	NPR1	C10orf91	SYNPO2L
PIGC	SLC27A3	VENTX	DLG5
SUCO	SLC39A1	ADAM8	ZCCHC24
SNORD47	IL6R	FUOM	MMRN2
NCF2	ADAR	MTG1	IFIT2
TSEN15	PMVK	SPRN	IFIT3
RGS18	FDPS	TALDO1	HHEX
GPR25	SYT11	PDDC1	MYOF
C1orf106	MEX3A	CRACR2B	FFAR4
KIF21B	LMNA	TSPAN4	RBP4
ARL8A	NTRK1	IFITM10	PIK3AP1
PTPN7	CD1D	CTSD	UBTD1
PTPRVP	IFI16	ASCL2	PI4K2A
LOC284581	IGSF8	C11orf21	SUFU
CD55	PEA15	TSPAN32	TRIM8
CR1	CD244	SNORA45B	ARL3
CD46	SDHC	SBF2-AS1	SH3PXD2A
LOC148696	FCGR2A	AMPD3	DUSP5
G0S2	HSPA7	HTATIP2	PDCD4
SLC30A1	FCGR2B	CD59	CASP7
NENF	MGST3	MYBPC3	MCMBP
BPNT1	ALDH9A1	SPI1	PTPRE
MARC1	UCK2	PTPMT1	MKI67
GTF2IP20	MPZL1	PRG3	EBF3
CNIH4	ANKRD36BP1	PRG2	BNIP3
DNAH14	ATP1B1	SLC43A1	SCART1
PSEN2	TNN	TIMM10	CYP2E1
LOC100130093	TNR	TMX2	MIR210HG
TRIM11	RASAL2	MYRF	CDKN1C
DUSP5P1	RALGPS2	SNORA57	MRGPRE
LOC101927851	FAM20B	FKBP2	TRIM5
RYR2	XPR1	PPP1R14B	SMPD1
ZNF692	STX6	ESRRA	APBB1
FAM107B	CACNA1E	PRDX5	ST5
FAM188A	C1orf21	CCDC88B	ADM
COMMD3	RGS2	RASGRP2	MRVI1
SVIL	NEK7	MAP4K2	MICAL2
ZNF438	PTPRC	SLC22A20	E2F8
ZNF248	LOC148709	SSSCA1	ABTB2
LINC01264	ATP2B4	SIPA1	CD44
AGAP6	ZBED6	FOSL1	TP53I11
SRGN	PIK3C2B	KLC2	LRP4
SUPV3L1	TMCC2	YIF1A	NR1H3
CDH23	CDK18	ADRBK1	LOC101927204
MICU1	ELK4	CLCF1	CYB561A3
MCU	SLC45A3	GSTP1	AHNAK
MRPS16	RAB7B	ALDH3B1	C11orf95
ANXA7	SRGAP2	NDUFS8	C11orf84
ZSWIM8	RASSF5	CHKA	RCOR2
PLAU	TRAF3IP3	GAL	CAPN1
COMTD1	BATF3	MYEOV	EFEMP2
RPS24	SMYD2	CCND1	CTSW
ZMIZ1-AS1	PTPN14	ORAOV1	CATSPER1
FAM213A	HLX	NADSYN1	PACS1
TSPAN14	DUSP10	ATG16L2	CD248
LOC101929574	AIDA	P2RY2	B4GAT1
LOC102723703	CAPN2	RELT	CTSF
SH2D4B	CNIH3	MRPL48	PC
CDHR1	ENAH	DGAT2	PPP1CA
CPEB3	EPHX1	SCARNA9	MRGPRF
PLCE1	SDE2	FUT4	FCHSD2
ENTPD1	PARP1	PIWIL4	ARHGEF17
RRP12	ITPKB	BIRC3	KCNE3
EXOSC1	OBSCN	ACAT1	GDPD5
ZDHHC16	RAB4A	DDX10	USP35
GOT1	CCSAP	TIMM8B	GAB2
SLC25A28	ABCB10	PTS	RAB38
CUTC	GALNT2	C11orf71	DIXDC1
ERLIN1	PGBD5	REXO2	NCAM1
BLOC1S2	FAM89A	TMPRSS4	SIDT2
LZTS2	CHRM3-AS2	PVRL1	IL10RA
PDZD7	KMO	GRAMD1B	CD3G
KAZALD1	CEP170	TBRG1	PHLDB1
FBXW4	ZBTB18	THYN1	BCL9L
RPARP-AS1	DESI2	CACNA2D4	MCAM
NT5C2	EFCAB2	VWF	SORL1
CFAP58	NLRP3	NOP2	UBASH3B
ACSL5	SH3BP5L	SPSB2	KIRREL3
FAM204A	IDI1	PTPN6	ADAMTS15
SFXN4	KLF6	EMG1	MIR4697HG
BAG3	PFKFB3	C1RL	FBXL14
WDR11	PRKCQ	CLEC7A	LPAR5
NSMCE4A	SFMBT2	DUSP16	PTMS
FAM24B	GATA3	ARHGDIB	CD4
FAM53B-AS1	CELF2	ARNTL2	GPR162
PWWP2B	DHTKD1	FAR2	ENO2
C10orf91	NUDT5	FLJ13224	SLC2A3
VENTX	CAMK1D	FGD4	CLEC2D
ADAM8	CCDC3	LRRK2	GSG1
PRAP1	NMT2	SLC48A1	EMP1
FUOM	VIM	LOC101927267	BHLHE41
ECHS1	HACD1	TNS2	DENND5B
MTG1	OTUD1	SPRYD3	AMN1
SPRN	KIAA1217	ZNF740	KIAA1551
LINC01001	APBB1IP	RARG	TWF1
PSMD13	MASTL	NFE2	ANO6
ATHL1	ARHGAP12	GPR84	PCED1B
PTDSS2	ITGB1	NCKAP1L	PCED1B-AS1
LMNTD2	NRP1	CD63	ADCY6
PHRF1	ALOX5	WIBG	LMBR1L
CDHR5	MARCH8	CNPY2	TUBA1B
TALDO1	ANXA8L1	INHBE	TUBA1A
PDDC1	ANXA8	ARHGAP9	PRPH
PIDD1	BMS1P6	MARS	FMNL3
RPLP2	CHAT	DDIT3	AQP5
PNPLA2	ARID5B	MBD6	RACGAP1
CRACR2B	RTKN2	METTL1	ASIC1
TSPAN4	EGR2	LOC100506844	SMARCD1
MUC5B	KIAA1279	XRCC6BP1	METTL7A
IFITM10	HK1	USP15	SMAGP
CTSD	LRRC20	TMBIM4	BIN2
MRPL23	EIF4EBP2	CPM	GRASP
C11orf21	PRF1	RAB3IP	KRT81
TSPAN32	SYNPO2L	LIN7A	KRT86
ZNF195	FUT11	CCDC59	CALCOCO1
FAM160A2	ADK	NR2C1	HOXC10
TPP1	DLG5	GOLGA2P5	HOXC8
SNORA45B	ZCCHC24	CHPT1	CBX5
TMEM41B	BMPR1A	DRAM1	ITGA7
SBF2-AS1	MMRN2	C12orf45	MMP19
AMPD3	KLLN	TMEM119	ESYT1
PSMA1	PTEN	SELPLG	MYL6B
SNORD14A	ACTA2	SLC8B1	BAZ2A
HPS5	IFIT2	RBM19	NAB2
ZDHHC13	IFIT3	GCN1	CTDSP2
HTATIP2	IFIT1	POP5	TBC1D30
SVIP	IFIT5	MLXIP	RAP1B
CD59	FGFBP3	PITPNM2	GLIPR1
C11orf74	HHEX	RILPL2	PHLDA1
PEX16	MYOF	DHX37	OSBPL8
MYBPC3	FFAR4	MMP17	DUSP6
SPI1	RBP4	ULK1	ATP2B1
PTPMT1	PDLIM1	PUS1	BTG1
PRG3	PIK3AP1	EP400NL	ELK3
PRG2	ARHGAP19	NOC4L	TMPO
SLC43A1	FRAT1	ALOX5AP	APAF1
TMX2	PGAM1	FAM124A	KIAA1033
VWCE	UBTD1	NEK3	C12orf75
TMEM138	PI4K2A	DACH1	TCP11L2
MYRF	MARVELD1	MIR17HG	BTBD11
EML3	DNMBP	DNAJC3	CORO1C
B3GAT3	SCD	UGGT2	SSH1
LBHD1	SFXN3	LINC00399	ALDH2
C11orf98	HPS6	IRS2	TMEM116
SNORA57	ELOVL3	COL4A2	IQCD
TAF6L	SUFU	GAS6	LINC00173
SNORD22	TRIM8	UPF3A	PXN
NAA40	ARL3	PNP	P2RX7
STIP1	CALHM2	RNASE3	BCL7A
FERMT3	SH3PXD2A	CEBPE	CLIP1
TRPT1	OBFC1	PCK2	STX2
FKBP2	DUSP5	PSME2	GALNT9
PPP1R14B	PDCD4	CTSG	LATS2
ESRRA	CASP7	PYGL	PARP4
PRDX5	ADRB1	GCH1	SHISA2
CCDC88B	ABLIM1	SLIRP	FLT3
RASGRP2	EIF3A	ADCK1	FLT1
MAP4K2	FAM45A	FOXN3-AS1	LINC00426
ATG2A	PRDX3	TTC7B	CCNA1
SLC22A20	MCMBP	ASB2	LHFP
SLC25A45	TACC2	PPP4R4	FOXO1
NEAT1	HMX3	VRK1	ELF1
EHBP1L1	PTPRE	MOK	TSC22D1
PCNXL3	MKI67	TRAF3	LRCH1
SIPA1	EBF3	TNFAIP2	ITM2B
AP5B1	BNIP3	GPR132	RB1
FOSL1	STK32C	C14orf80	LPAR6
KLC2	SCART1	EMC7	RCBTB2
YIF1A	CYP2E1	NOP10	INTS6
SLC29A2	RIC8A	PLCB2	FBXL3
CCS	IFITM2	DLL4	SPRY2
ADRBK1	IFITM1	ATP8B4	RAP2A
CLCF1	IRF7	DMXL2	STK24
RAD9A	CDKN1C	PIGB	MCF2L
AIP	MRGPRE	LINC00926	LOC101928841
GSTP1	STIM1	SPG21	RASA3
ALDH3B1	TRIM5	CSK	ZNF219
NDUFS8	TRIM22	PPCDC	ABHD4
TCIRG1	SMPD1	IDH3A	NFATC4
CHKA	APBB1	PSMA4	NYNRIN
GAL	ILK	BCL2A1	LINC01588
MYEOV	SWAP70	FAH	ATL1
CCND1	ADM	ARRDC4	GNG2
NADSYN1	MRVI1	MRPL28	LGALS3
INPPL1	MICAL2	C16orf13	HIF1A
CLPB	E2F8	FAM195A	PLEKHG3
ATG16L2	WT1	FAM173A	SPTB
P2RY2	WT1-AS	UNKL	RAB15
RELT	ABTB2	CLCN7	MAX
MRPL48	CD44	TELO2	FUT8
PAAF1	TSPAN18	MSRB1	ZFP36L1
UCP2	TP53I11	SNHG19	PNMA1
INTS4	CRY2	ATP6V0C	FLVCR2
NDUFC2	ATG13	CORO7	CALM1
DDIAS	ARHGAP1	LOC81691	GPR68
CHORDC1	LRP4	SPNS1	LINC00341
SNORA8	PACSIN3	SPN	SYNE3
FUT4	NR1H3	C16orf54	CDC42BPB
PIWIL4	PTPRJ	KCTD13	INF2
CWC15	RTN4RL2	ZNF768	GOLGA8DP
SRSF8	UBE2L6	BCKDK	GOLGA8G
BIRC3	LOC101927204	ITGAX	KLF13
ACAT1	FAM111A	LPCAT2	SPRED1
DDX10	PTGDR2	CCDC102A	BMF
TIMM8B	TMEM109	ADGRG5	RAD51-AS1
PTS	CYB561A3	ADGRG3	GCHFR
C11orf71	AHNAK	SLC38A7	SPINT1
REXO2	TTC9C	GOT2	ITPKA
TMPRSS4	SNORD25	TMEM208	LTK
IFT46	C11orf95	NIP7	TYRO3
CCDC84	C11orf84	PSMD7	STARD9
PVRL1	RCOR2	CMIP	MAP1A
GRAMD1B	CDCA5	TAF1C	LOC100419583
ZNF202	MRPL49	COTL1	HDC
TBRG1	CAPN1	GSE1	LYSMD2
SNX19	CTSW	C16orf74	GNB5
THYN1	PACS1	KLHDC4	ANXA2
LOC100288778	CD248	ZFPM1	TPM1
LOC100049716	B4GAT1	CYBA	RAB8B
CACNA2D4	CTSF	CTU2	USP3
DYRK4	RBM4	SLC22A31	IGDCC4
MRPL51	PC	ZNF778	MAP2K1
NOP2	PPP1CA	RILP	SMAD6
MLF2	CPT1A	MIR22HG	ITGA11
PTPN6	MRGPRF	WDR81	STRA6
EMG1	FADD	CLUH	ARID3B
C1RL	FCHSD2	MYBBP1A	RASGRF1
C1RL-AS1	ARHGEF17	CAMTA2	MEX3B
CLEC4D	FAM168A	RNASEK	AKAP13
LOC642846	ARRB1	KDM6B	KLHL25
DDX12P	GDPD5	NAA38	ZNF710
CLEC7A	SERPINH1	CENPV	IQGAP1
DUSP16	CLNS1A	PLD6	MCTP2
ARHGDIB	GAB2	SREBF1	MEF2A
MGST1	PRCP	KSR1	RHBDF1
ARNTL2	ANKRD42	CCL2	BAIAP3
FAR2	RAB38	CCL23	TBC1D24
FLJ13224	MRE11A	MRM1	MMP25
FGD4	SESN3	CISD3	CREBBP
KIF21A	MAML2	PPP1R1B	ADCY9
LRRK2	DYNC2H1	IKZF3	GLIS2
YAF2	CASP4	FMNL1	VASN
SLC48A1	ATM	SLC35B1	C16orf72
KMT2D	KDELC2	NME1	SOCS1
PRPF40B	SIK2	EPX	CPPED1
COX14	DIXDC1	LPO	ITPRIPL2
CERS5	SDHD	BZRAP1-AS1	PRKCB
KRT79	NCAM1	PTRH2	SBK1
TNS2	SIDT2	LIMD2	TGFB1I1
CSAD	IL10RA	LOC729683	ADCY7
ZNF740	AMICA1	SNORD104	IRX3
RARG	CD3G	TEX2	MMP2
PRR13	KMT2A	AMZ2P1	DOK4
NFE2	PHLDB1	RAB37	KIFC3
GPR84	BCL9L	CD300LF	CMTM3
GTSF1	C2CD2L	NAT9	FHOD1
NCKAP1L	MCAM	TMEM104	DPEP2
PDE1B	RNF26	ICT1	PLA2G15
TESPA1	SC5D	UNC13D	ZNF821
CD63	SORL1	RHBDF2	ZNRF1
DGKA	UBASH3B	TNRC6C-AS1	ZFP1
RPS26	HSPA8	TMC6	WWOX
COQ10A	KIRREL3	TMC8	CRISPLD2
CNPY2	ETS1	SYNGR2	KIAA0513
IL23A	FLI1	CHMP6	IRF8
STAC3	ADAMTS15	SLC38A10	MC1R
INHBC	MIR4697HG	FSCN2	TUBB3
INHBE	VPS26B	MRPL12	DBNDD1
ARHGAP9	FBXL14	SLC25A10	NXN
DDIT3	LRTM2	PPP1R27	ABR
MBD6	PARP11	P4HB	MYO1C
AGAP2	FGF6	STRA13	RAP1GAP2
CYP27B1	CD9	CCDC57	SPNS2
METTL1	VAMP1	SLC16A3	ARRB2
LOC100506844	NCAPD2	B3GNTL1	PLD2
XRCC6BP1	LPAR5	ENOSF1	LOC728392
USP15	CD4	TMEM241	NLRP1
TBK1	C12orf57	SEC11C	DLG4
MSRB3	SLC2A3	SERPINB10	KCTD11
CPM	LOC374443	CDC34	NLGN2
RAB3IP	CREBL2	PRSS57	HS3ST3A1
TBC1D15	HEBP1	LPPR3	HS3ST3B1
MRS2P2	GSG1	AZU1	PMP22
LIN7A	EMP1	PRTN3	TRPV2
CCDC59	WBP11	GRIN3B	MPRIP
C12orf29	C2CD5	TMEM259	MFAP4
NR2C1	BCAT1	ABCA7	EVI2B
SNRPF	KRAS	HMHA1	SLFN5
GOLGA2P5	RASSF8	GPX4	SLFN11
DRAM1	BHLHE41	SBNO2	SLFN12
EID3	AMN1	STK11	LASP1
C12orf45	KIAA1551	MIDN	TOP2A
SELPLG	TWF1	CIRBP	IGFBP4
ALKBH2	ANO6	C19orf24	CCR7
FAM216A	SLC38A2	DOT1L	JUP
SLC8B1	PCED1B	OAZ1	ETV4
SDSL	PCED1B-AS1	SLC39A3	DUSP3
RBM19	ADCY6	NFIC	HDAC5
GCN1	LMBR1L	MFSD12	GRN
LINC01089	TUBA1B	ZBTB7A	FZD2
MLXIP	TUBA1A	ANKRD24	DLX4
LRRC43	TUBA1C	EBI3	ACSF2
HIP1R	PRPH	PLIN5	NOG
OGFOD2	FMNL3	LRG1	DGKE
PITPNM2	AQP5	MYDGF	SCPEP1
CDK2AP1	RACGAP1	LONP1	MTMR4
DDX55	ASIC1	C3	CYB561
ATP6V0A2	SMARCD1	ADGRE4P	ACE
DHX37	METTL7A	TRAPPC5	CD79B
MMP17	TFCP2	PRAM1	MILR1
ULK1	SMAGP	ZNF414	SMURF2
PUS1	BIN2	MYO1F	HELZ
EP400	ACVR1B	QTRT1	PITPNC1
EP400NL	GRASP	C19orf38	GPRC5C
DDX51	KRT81	RAB3D	CD300A
NOC4L	KRT86	TMEM205	CD300C
FBRSL1	ITGB7	ACP5	CASKIN2
GOLGA3	CALCOCO1	ZNF44	EVPL
ZNF26	HOXC10	JUNB	MXRA7
MRPL57	HOXC4	CALR	SEC14L1
CENPJ	CBX5	LYL1	SEPT9
ALOX5AP	ITGA7	TRMT1	TK1
HSPH1	TMEM198B	NACC1	TIMP2
RGCC	MMP19	IER2	CBX2
GTF2F2	CDK2	LOC284454	CBX8
ARL11	ESYT1	PKN1	PDE6G
FAM124A	MYL6B	ANKLE1	NARF
ALG11	RNF41	SNORA68	TYMS
DACH1	RBMS2	IFI30	EMILIN2
KLF5	BAZ2A	JUND	KCTD1
UCHL3	PTGES3	HOMER3	RNF125
MIR17HG	PRIM1	CILP2	MAPRE2
DNAJC3-AS1	NAB2	GMIP	RNF165
DNAJC3	DCTN2	ATP13A1	SMAD4
UGGT2	AVIL	PDCD5	RAB27B
IRS2	CTDSP2	LRP3	NEDD4L
COL4A2	RAP1B	TMEM147	MALT1
ANKRD10	SNORA70G	POLR2I	BCL2
TEX29	YEATS4	YIF1B	CTDP1
PCID2	KCNMB4	ACTN4	PALM
LAMP1	GLIPR1	RINL	GNA15
GAS6-AS1	PHLDA1	NFKBIB	SMIM24
GAS6	OSBPL8	B3GNT8	ZFR2
UPF3A	NAV3	CEACAM6	TNFAIP8L1
C14orf93	TMTC2	ARHGEF1	UHRF1
CEBPE	DUSP6	BCL3	SLC25A23
PPP1R3E	ATP2B1	RELB	TUBB4A
ZFHX2	BTG1	GIPR	TNFSF14
AP1G2	CRADD	DHX34	PRR36
LOC102724814	LTA4H	GRIN2D	CERS4
PCK2	ELK3	LMTK3	RAB11B-AS1
EMC9	TMPO	BAX	ADAMTS10
LTB4R	SLC25A3	FTL	ICAM4
AP4S1	APAF1	IL4I1	PDE4A
BAZ1A	CHST11	ATF5	CDKN2D
FKBP3	KIAA1033	NDUFA3	SLC44A2
RN7SL1	C12orf75	LAIR1	KANK2
RPL36AL	TCP11L2	FCAR	DNASE2
RN7SL2	BTBD11	ID2	ADGRE2
PYGL	CMKLR1	HPCAL1	TPM4
C14orf166	CORO1C	TP53I3	AP1M1
GCH1	SSH1	SLC5A6	KLF2
PSMA3-AS1	KCTD10	FAM179A	CPAMD8
TIMM9	PPTC7	CLIP4	ANO8
MAP3K9	PPP1CC	VIT	SLC27A1
RBM25	ALDH2	CEBPZOS	ANKRD27
ABCD4	TMEM116	ADD2	KCTD15
SLIRP	OAS1	DYSF	KIAA0355
TTC7B	OAS3	BOLA3	ZNF792
NDUFB1	OAS2	BOLA3-AS1	IGFLR1
ITPK1-AS1	IQCD	MRPS5	CAPNS1
ASB2	MED13L	FAHD2CP	SIPA1L3
IFI27L2	LINC00173	DUSP2	RASGRP4
VRK1	RAB35	KANSL3	ZFP36
BEGAIN	PXN-AS1	EIF5B	FCGBP
MOK	PXN	MRPS9	SERTAD1
ZNF839	UNC119B	BCL2L11	SHKBP1
TRAF3	OASL	IL1B	ATP1A3
AMN	P2RX7	STEAP3	POU2F2
TNFAIP2	ORAI1	CXCR4	ETHE1
TRMT61A	BCL7A	ARHGAP15	PLAUR
XRCC3	CLIP1	GALNT3	MARK4
GPR132	THRIL	DHRS9	DMPK
PACS2	STX2	METTL5	DMWD
TEX22	GALNT9	HOXD13	DACT3
CRIP1	PXMP2	TTN-AS1	EHD2
C14orf80	LATS2	TTN	CARD8
HERC2P3	ZDHHC20	DNAJC10	RASIP1
HERC2P2	PARP4	WDR75	IZUMO1
HERC2P9	SHISA2	SLC40A1	FUT1
FMN1	CDK8	INPP1	RRAS
NOP10	USP12	IDH1	NAPSB
GOLGA8A	RASL11A	CXCR2	SHANK1
GOLGA8B	FLT3	PNKD	SIGLEC17P
C15orf41	FLT1	CATIP-AS1	SIGLEC6
SRP14	LINC00426	FARSB	ZNF175
SRP14-AS1	PDS5B	COL4A3	SIGLEC5
PLCB2	CCNA1	B3GNT7	MBOAT7
C15orf52	LHFP	MLPH	KIR3DX1
DISP2	ELF1	LOC151174	LILRA2
IVD	DGKH	ANKMY1	LILRA1
GANC	EPSTI1	RNPEPL1	LILRB4
PPIP5K1	TSC22D1	GPR35	PXDN
CATSPER2	LCP1	TRIB3	ADI1
ATP8B4	ITM2B	SIRPA	CMPK2
DMXL2	RB1	TGM3	RSAD2
MYO5A	LPAR6	DDRGK1	RRM2
PIGB	RCBTB2	RNF24	TRIB2
CCPG1	KPNA3	KIAA1755	FAM49A
LINC00926	DLEU2	BPI	TDRD15
GTF2A2	TRIM13	PABPC1L	KIF3C
FAM96A	INTS6	SLPI	SLC35F6
ANKDD1A	ATP7B	CTSA	FOSL2
SPG21	FBXL3	TP53RK	CDC42EP3
RPLP1	MYCBP2	SULF2	CYP1B1
PKM	SPRY2	B4GALT5	PKDCC
PARP6	RAP2A	CEBPB-AS1	SIX3
HEXA	STK24	CEBPB	PRKCE
CLK3	KDELC1	NFATC2	BCL11A
CSK	TNFSF13B	CTSZ	SLC1A4
ULK3	MCF2L	ADRM1	ARHGAP25
PPCDC	LOC101928841	SLCO4A1	PCYOX1
MAN2C1	TFDP1	ARFRP1	WDR54
NRG4	RASA3	ZGPAT	RTKN
ISL2	APEX1	DNAJC5	HK2
IDH3A	NDRG2	SAMD10	TMSB10
PSMA4	ARHGEF40	ICOSLG	CAPG
KIAA1024	ZNF219	OLIG2	ST3GAL5
BCL2A1	ABHD4	SH3BGR	CNNM4
FAH	MMP14	NDUFV3	AFF3
UBE2Q2P1	AJUBA	DNMT3L	NPAS2
WDR73	IRF9	FAM207A	RNF149
SEC11A	TM9SF1	BID	IL1R1
CIB1	NFATC4	CLTCL1	SH3RF3
FES	NYNRIN	SDF2L1	SEPT10
MAN2A2	EAPP	CHCHD10	IL1RN
ARRDC4	KLHDC2	GGT1	PAX8-AS1
WASH3P	LINC01588	LRP5L	BIN1
LUC7L	ATL1	ADRBK2	PROC
AXIN1	TRIM9	HMOX1	LIMS2
MRPL28	GNG2	CSF2RB	ARHGEF4
CAPN15	TXNDC16	RAC2	CCDC74A
C16orf13	CNIH1	CYTH4	LOC100507600
FAM195A	MAPK1IP1L	GGA1	ZEB2
WDR90	LGALS3	SH3BP1	MBD5
RHOT2	HIF1A	DESI1	LYPD6B
FAM173A	PLEKHG3	NFAM1	LYPD6
CCDC78	SPTB	RRP7A	CACNB4
HAGHL	RAB15	SERHL2	ITGA6
NARFL	MAX	RRP7BP	PDK1
CHTF18	FUT8	LINC01589	CDCA7
TSR3	ZFP36L1	WNT7B	SP3
GNPTG	PNMA1	CRELD2	NFE2L2
UNKL	ELMSAN1	PIM3	STK17B
CCDC154	PROX2	TRABD	HECW2
CLCN7	DLST	MAPK12	FZD7
TELO2	EIF2B2	TYMP	ABI2
MAPK8IP3	VASH1	ODF3B	GCSHP3
NME3	IRF2BPL	BHLHE40	IGFBP2
EME2	FOXN3	GHRL	CTDSP1
SPSB3	CALM1	ATG7	ATG9A
MSRB1	GPR68	CCDC174	DNAJB2
SNORA10	UBR7	VILL	DES
SNORA64	BTBD7	HIGD1A	SPEG
SNORA78	LINC00341	ZDHHC3	WDFY1
NOXO1	SYNE3	EXOSC7	SERPINE2
ZNF598	BCL11B	PLXNB1	IRS1
TSC2	CCDC85C	UCN2	SP110
SNHG19	DLK1	ARIH2OS	ITM2C
PGP	DYNC1H1	ARIH2	GPR55
E4F1	CDC42BPB	NDUFAF3	C2orf72
ATP6V0C	INF2	HYAL3	INPP5D
FLYWCH1	ZBTB42	MANF	AGAP1
KREMEN2	PLD4	RRP9	KLHL30
ZNF597	GOLGA8CP	ALAS1	NRSN2
DNASE1	CYFIP1	TKT	SIRPB2
CORO7	GOLGA8DP	THOC7	SIRPG
NMRAL1	GOLGA8G	CMSS1	EBF4
UBALD1	MTMR10	IFT57	C20orf194
ANKS3	KLF13	HHLA2	TMX4
PMM2	SPRED1	DZIP3	SLC24A3
ATF7IP2	THBS1	COX17	CST3
NPIPA1	BMF	IQCB1	NOL4L
PKD1P6	CASC5	EAF2	C20orf203
ABCC6	RAD51-AS1	SLC15A2	DNMT3B
LOC81691	RAD51	CSTA	EPB41L1
LYRM1	GCHFR	MGLL	SLA2
DNAH3	SPINT1	GATA2-AS1	NDRG3
RRN3P1	OIP5	RAB43	PPP1R16B
NPIPB5	NUSAP1	SRPRB	MAFB
USP31	ITPKA	CEP70	MYBL2
COG7	LTK	PIK3CB	TOX2
NDUFAB1	TYRO3	PCOLCE2	PKIG
SPNS1	ZNF106	GYG1	NCOA3
RRN3P2	STARD9	C3orf33	SNAI1
SNX29P2	MAP1A	MFSD1	KCNG1
SPN	WDR76	TERC	ZNF217
C16orf54	CTDSPL2	GPR160	CASS4
ASPHD1	B2M	SKIL	PPP4R1L
KCTD13	LOC100419583	MRPL47	LOC79160
SEPT1	FAM227B	DNAJB11	GNAS
PRR14	LYSMD2	IL1RAP	FAM217B
PHKG2	TMOD2	SLC51A	LAMA5
FBXL19	TMOD3	ATP5I	STMN3
BCKDK	MAPK6	MYL5	SOX18
PRSS36	BCL2L10	GAK	RUNX1
ITGAX	GNB5	UVSSA	CBR3
ITGAD	ARPP19	C4orf48	ERVH48-1
LPCAT2	ADAM10	NAT8L	COL6A1
MT2A	FAM63B	SH3BP2	COL6A2
MT1E	ANXA2	MFSD10	SPATC1L
MT1F	USP3	DOK7	S100B
MT1G	SNX1	LYAR	PRMT2
MT1X	PDCD7	S100P	CECR6
FAM192A	PARP16	GRPEL1	CECR2
CCDC102A	IGDCC4	CD38	TUBA8
ADGRG5	MAP2K1	SEL1L3	USP18
ADGRG3	SMAD6	TBC1D1	RTN4R
SLC38A7	SMAD3	TMEM156	YPEL1
FAM96B	CLN6	UCHL1	BCR
ELMO3	ITGA11	OCIAD2	TPST2
TMEM208	GLCE	CXCL8	KREMEN1
PLEKHG4	STRA6	ART3	GAS2L1
RLTPR	ARID3B	ANXA3	TCN2
CENPT	SIN3A	DAPP1	SLC35E4
NFATC3	C15orf27	AIMP1	PIK3IP1
TANGO6	RCN2	GAR1	LARGE
WWP2	TBC1D2B	SYNPO2	RBFOX2
PDXDC2P	RASGRF1	HSPA4L	MYH9
FUK	IL16	SLC7A11	IL2RB
PSMD7	MEX3B	ACSL1	SUN2
OSGIN1	AKAP13	FAT1	APOBEC3G
TAF1C	KLHL25	NDUFS6	SYNGR1
COTL1	MFGE8	ANKRD33B	TAB1
GSE1	ABHD2	UTP15	MGAT3
C16orf74	ZNF710	TNFAIP8	PACSIN2
JPH3	IDH2	MARCH3	PARVG
KLHDC4	IQGAP1	SLC22A4	SBF1
ZNF469	MCTP2	SLC22A5	SRGAP3
ZFPM1	NR2F2	IRF1	BRPF1
CYBA	SYNM	HSPA9	IL17RE
SNAI3-AS1	MEF2A	CXXC5	SH3BP5
LOC100289580	NHLRC4	CD14	SATB1
LOC339059	TPSAB1	GNPDA1	TGFBR2
LOC100129697	BAIAP3	PCYOX1L	TRANK1
SLC22A31	ABCA3	SLC26A2	MYD88
ZNF778	CCNF	CD74	CSRNP1
ANKRD11	TBC1D24	SMIM3	XIRP1
SPG7	PAQR4	SLC36A1	SEC22C
CDK10	MMP25	CYFIP2	CDCP1
VPS9D1-AS1	LINC00921	LCP2	TMEM158
ZNF276	CREBBP	ATP6V0E1	CCR1
TCF25	ADCY9	NOP16	CCR2
AFG3L1P	GLIS2	F12	KLHDC8B
FAM157C	C16orf72	GRK6	RBM5-AS1
RILP	DEXI	PRR7-AS1	SEMA3G
MIR22HG	SOCS1	PRR7	STAB1
WDR81	RMI2	DBN1	NT5DC2
CLUH	SNN	PDLIM7	ARHGEF3
CTNS	CPPED1	MGAT4B	FLNB
ITGAE	NDE1	SQSTM1	ACOX2
MYBBP1A	XYLT1	SERPINB1	CRYBG3
MINK1	ITPRIPL2	LYRM4	CD86
ENO3	CCP110	SYCP2L	OSBPL11
SPAG7	THUMPD1	GFOD1	KLF15
CAMTA2	EEF2K	NOL7	ZXDC
ALOX12P2	PLK1	CMAHP	CHST13
RNASEK	PRKCB	HCG11	ABTB1
GPS2	SBK1	ZNRD1	RAB6B
ACAP1	NPIPB6	FLOT1	STAG1
TNK1	QPRT	VARS2	CHST2
SNORA67	MAZ	VARS	SUCNR1
KDM6B	HIRIP3	TAP2	PLCH1
TMEM88	YPEL3	WDR46	TIPARP
NAA38	ZNF629	PFDN6	KLHL6
MYH3	HSD3B7	UQCC2	KLHL24
TVP23C	TGFB1I1	TEAD3	AP2M1
ZSWIM7	GPT2	SLC26A8	EPHB3
PIGL	N4BP1	MAPK14	HES1
CENPV	ADCY7	PNPLA1	FAM43A
USP32P1	NKD1	RAB44	CEP19
PLD6	SNX20	KCNK5	PIGX
FLCN	NOD2	FOXP4	FGFRL1
RAI1	IRX3	VEGFA	LOC100130872
SREBF1	IRX5	C6orf223	ZFYVE28
DRG2	MMP2	CAPN11	CYTL1
USP32P2	DOK4	SLC29A1	STK32B
SLC5A10	KATNB1	DST	SH3TC1
DHRS7B	KIFC3	FAM46A	NKX3-2
WSB1	MMP15	POPDC3	STIM2
KSR1	CMTM3	SMPD2	TLR1
TMEM199	FBXL8	MICAL1	TLR6
UNC119	FHOD1	GTF3C6	FAM114A1
SGK494	DPEP2	MARCKS	RFC1
FAM222B	PLA2G15	ASF1A	SMIM14
TP53I13	CHTF8	HDDC2	N4BP2
ANKRD13B	SNTB2	MYB	REST
CCL2	ZNF821	MAP7	NOA1
HEATR9	ZNRF1	REPS1	NAAA
CCL23	NUDT7	ABRACL	CCNG2
CISD3	WWOX	FUCA2	PRDM8
CACNB1	PLCG2	LTV1	FAM175A
PPP1R1B	CRISPLD2	RAB32	GPAT3
STARD3	GINS2	STXBP5	PTPN13
PGAP3	IRF8	RNASET2	PPP3CA
ERBB2	CDT1	ELFN1-AS1	CAMK2D
IKZF3	SPATA2L	LOC101927181	ANXA5
GSDMB	MC1R	LFNG	SPRY1
TMEM99	TUBB3	AP5Z1	SETD7
KAT2A	DBNDD1	LOC221946	MAML3
TUBG2	NXN	DAGLB	KIAA0922
CCR10	MYO1C	TAX1BP1	SH3RF1
COA3	SERPINF1	LINC01176	SLC12A7
SLC25A39	PAFAH1B1	TARP	DAP
ITGA2B	RAP1GAP2	BLVRA	ANKH
DBF4B	SPNS2	DBNL	HMGCS1
ACBD4	PLD2	MYO1G	MAP3K1
FMNL1	C1QBP	SNHG15	ERBB2IP
LOC644172	LOC728392	HUS1	ENC1
PNPO	NLRP1	GRB10	HEXB
CDK5RAP3	DLG4	MRPS17	HMGCR
SNF8	YBX2	STAG3L3	IQGAP2
SLC35B1	KCTD11	NCF1B	SSBP2
MRPL27	NLGN2	NSUN5	LINC00461
SPATA20	POLR2A	DNAJC30	NR2F1
NME1	PIK3R6	WBSCR22	SLCO4C1
LPO	NTN1	LIMK1	PAM
BZRAP1-AS1	TMEM220	LAT2	PJA2
MIR142	HS3ST3A1	NCF1	STARD4
PTRH2	HS3ST3B1	NCF1C	NREP
LIMD2	ADORA2B	STAG3L1	LMNB1
LOC729683	TRPV2	HGF	SLC27A6
PSMC5	LRRC75A-AS1	CDK6	REEP2
SNORD104	MPRIP	SLC25A13	CTNNA1
SNORA76C	MFAP4	ASNS	SLC23A1
TEX2	TMEM97	MGC72080	DNAJC18
AMZ2P1	IFT20	C7orf43	DIAPH1
RPL38	ALDOC	GAL3ST4	SPRY4
RAB37	FLOT2	PILRA	NR3C1
CD300LF	SSH2	PPP1R35	PRELID2
NAT9	EVI2B	DNAJC2	SYNPO
TMEM104	FNDC8	RBM28	ANXA6
ICT1	SLFN5	PRRT4	CCDC69
ATP5H	SLFN11	NDUFB2	HAVCR2
GGA3	MRPL45	SSBP1	STK10
LOC100287042	SOCS7	CLEC5A	UBTD2
MYO15B	LASP1	MGAM	SH3PXD2B
UNC13D	LINC00672	ZNF746	FGFR4
WBP2	THRA	ZNF767P	ADAMTS2
TRIM65	WIPF2	REPIN1	RNF130
SPHK1	CDC6	AOC1	MGAT1
RHBDF2	TOP2A	KCNH2	BPHL
MFSD11	IGFBP4	ABCB8	NRN1
TNRC6C-AS1	TNS4	BLACE	GCNT2
TMC6	CCR7	GS1-24F4.2	MYLIP
TMC8	JUP	DEFA4	ATXN1
SYNGR2	CNP	DEFA8P	FAM8A1
AFMID	GHDC	DEFA9P	KIF13A
DNAH17	STAT3	DEFA3	TRIM38
CHMP6	EZH1	PLEKHA2	HIST1H2BD
C17orf89	ETV4	CEBPD	BTN3A3
SLC38A10	DUSP3	GGH	HLA-E
FSCN2	MPP2	RRS1	NRM
FAAP100	HDAC5	FABP5	ATP6V1G2
OXLD1	ATXN7L3	KLF10	ABHD16A
CCDC137	GRN	DCSTAMP	C6orf25
HGS	FAM171A2	NDUFB9	DDAH2
MRPL12	FZD2	TRIB1	CLIC1
SLC25A10	GJC1	DENND3	VWA7
PPP1R27	KANSL1	SLC45A4	GPSM3
P4HB	NSF	RHPN1	TAP1
ALYREF	MRPL10	EXOSC4	KIFC1
SIRT7	CBX1	MROH1	ITPR3
ASPSCR1	HOXB9	BOP1	CDKN1A
STRA13	UBE2Z	CBWD1	PIM1
CCDC57	ABI3	KIAA0020	MDGA1
SLC16A3	ZNF652	TMEM261	TREM1
C17orf62	DLX4	NOL6	PTK7
B3GNTL1	ITGA3	HINT2	TRAM2
METRNL	NOG	CBWD6	PNRC1
THOC1	DGKE	CTSL	AIM1
ENOSF1	TRIM25	C9orf47	FOXO3
TGIF1	SCPEP1	S1PR3	WASF1
NDUFV2	DYNLL2	SYK	CDK19
SNRPD1	MTMR4	SUSD3	DSE
TMEM241	PRR11	TRIM14	ARHGAP18
ME2	MRC2	CORO2A	SGK1
SEC11C	ACE	DENND1A	UTRN
SERPINB10	CD79B	HSPA5	TAB2
CNDP2	MILR1	PTRH1	ZC3H12D
CDC34	SMURF2	TRUB2	ZDHHC14
HCN2	HELZ	SH3GLB2	SYNJ2
POLRMT	PITPNC1	LINC00963	SYTL3
RNF126	SLC39A11	CEL	QKI
LPPR3	GPRC5C	SURF6	DLL1
AZU1	CD300A	NACC2	CYP2W1
PRTN3	CD300LB	NOTCH1	GPR146
GRIN3B	CD300C	C8G	UNCX
TMEM259	FDXR	DPP7	ELFN1
CNN2	CASKIN2	NDOR1	AMZ1
ABCA7	GALK1	NOXA1	GNA12
HMHA1	H3F3B	VCX	FSCN1
GPX4	EVPL	RAB9A	CYTH3
SBNO2	MXRA7	PDHA1	AHR
STK11	SEC14L1	CXorf21	SP4
CBARP	SEPT9	CYBB	HOXA4
MIDN	TK1	RPGR	FKBP9
CIRBP-AS1	LGALS3BP	SLC38A5	KCTD7
CIRBP	CANT1	EBP	AUTS2
C19orf24	CBX2	GATA1	CLIP2
PCSK4	CBX4	PRICKLE3	TMEM243
ADAMTSL5	RNF213	RRAGB	SLC25A40
MBD3	PDE6G	MIR223	FZD1
UQCR11	FAM195B	VSIG4	MCM7
ATP8B3	RAB40B	CSTF2	C7orf61
REXO1	TYMS	GLA	TSC22D4
DOT1L	EMILIN2	NXF3	EPHB4
OAZ1	ROCK1	OCRL	TRIM56
C19orf35	CABLES1	ELF4	SERPINE1
TMPRSS9	KCTD1	RAB33A	AP1S1
SLC39A3	RNF125	BCAP31	VGF
ZNF57	MAPRE2	ABCD1	SH2B2
TLE6	RNF165	PLXNB3	LINC01004
NCLN	SMAD2	SSR4	KMT2E
NFIC	SMAD7	PDZD4	HBP1
MFSD12	SMAD4	L1CAM	FLNC
DAPK3	RAB27B	AVPR2	IRF5
ZBTB7A	NEDD4L	ARHGAP4	SLC37A3
MAP2K2	MALT1	NAA10	FAM131B
SIRT6	PHLPP1	FLNA	ZYX
ANKRD24	BCL2	TAZ	EPHA1
EBI3	KDSR	ATP6AP1	EPHA1-AS1
PLIN4	LINC00908	MPP1	ZNF467
PLIN5	MBP		PRKAG2
LRG1	CTDP1		SGK223
SEMA6B	KCNG2		MFHAS1
DPP9-AS1	PALM		CTSB
PTPRS	CFD		MTUS1
LONP1	MEX3D		PSD3
DUS3L	GNG7		HR
CAPS	AES		SORBS3
SH2D3A	GNA11		PDLIM2
ADGRE4P	GNA15		TNFRSF10D
MCOLN1	EEF2		BNIP3L
PET100	TNFAIP8L1		DPYSL2
PCP2	UHRF1		CLU
STXBP2	NRTN		ZNF395
MCEMP1	GTF2F1		ZNF703
TRAPPC5	SLC25A23		FGFR1
PRAM1	TUBB4A		HOOK3
ZNF414	TNFSF14		LYN
MYO1F	SNAPC2		ASPH
ZNF559	CERS4		TMEM55A
ZNF266	ANGPTL4		PDP1
UBL5	RAB11B-AS1		YWHAZ
ANGPTL6	ADAMTS10		CTHRC1
PPAN	C19orf66		ANGPT1
CDC37	ICAM4		EXT1
QTRT1	PDE4A		SNTB1
C19orf38	CDKN2D		TMEM65
YIPF2	SLC44A2		MTSS1
RAB3D	LDLR		SQLE
TMEM205	KANK2		TMEM71
CCDC159	DNASE2		MAFA
ACP5	IL27RA		PLEC
ZNF700	ASF1B		DOCK8
ZNF44	ADGRE2		KANK1
HOOK2	TPM4		SMARCA2
JUNB	RAB8A		GLIS3
LYL1	AP1M1		RIC1
TRMT1	KLF2		PSIP1
IER2	TMEM38A		PLIN2
CC2D1A	CPAMD8		MLLT3
PKN1	ANO8		AQP3
NDUFB7	SLC27A1		TESK1
AKAP8L	SLC25A42		CD72
CIB3	ZNF737		GLIPR2
HAUS8	RPSAP58		ANXA1
NR2F6	ANKRD27		GCNT1
ANKLE1	RGS9BP		FGD3
SNORA68	CEBPA		C9orf89
ARRDC2	KIAA0355		PTCH1
MAST3	ZNF792		GALNT12
IFI30	IGFLR1		COL15A1
JUND	CAPNS1		TGFBR1
PGPEP1	SIPA1L3		ABCA1
LRRC25	RASGRP4		KLF4
CRTC1	SIRT2		PTPN3
CERS1	LRFN1		SNX30
HOMER3	GMFG		SLC31A2
TMEM161A	FCGBP		RGS3
MEF2BNB	SERTAD1		ZNF618
NDUFA13	BLVRB		AKNA
YJEFN3	SHKBP1		TRAF1
CILP2	HNRNPUL1		GSN
LPAR2	ATP1A3		DAB2IP
GMIP	POU2F2		LHX6
ATP13A1	CIC		OLFML2A
ZNF90	ETHE1		ANGPTL2
CCNE1	XRCC1		FAM129B
PDCD5	PLAUR		DNM1
LRP3	KCNN4		LRRC8A
SCGB1B2P	DMPK		COL5A1
TMEM147-AS1	DMWD		LCN10
TMEM147	CALM3		LCN6
PSENEN	PTGIR		NRARP
HCST	SAE1		NSMF
TYROBP	EHD2		ASMTL
ALKBH6	CARD8-AS1		CD99
LOC101927572	FUT1		HDHD1
WDR62	NAPSB		STS
POLR2I	SHANK1		WWC3
DPF1	SIGLEC17P		SH3KBP1
YIF1B	CD33		EFHC2
GGN	SIGLEC6		RP2
ACTN4	ZNF175		ELK1
RINL	SIGLEC5		PLP2
CLC	SIGLEC14		IQSEC2
SNRPA	ZNF616		STARD8
TGFB1	MBOAT7		PJA1
B3GNT8	KIR3DX1		IGBP1
CEACAM6	LILRA2		FOXO4
RPS19	LILRA1		NHSL2
CD79A	LILRB4		RGAG4
ARHGEF1	ZNF580		SLC16A2
ZNF226	ZNF581		PGK1
PVR	PXDN		TAF9B
BCL3	ADI1		CYSLTR1
RELB	CMPK2		LPAR4
CLASRP	RSAD2		ITM2A
CKM	RNF144A		BEX1
FOSB	ADAM17		TSC22D3
VASP	YWHAQ		DOCK11
GIPR	KLF11		SEPT6
CCDC61	RRM2		STAG2
NPAS1	PDIA6		APLN
TMEM160	ROCK2		SASH3
DHX34	LPIN1		FAM45B
KPTN	TRIB2		RAP2C
GLTSCR1	FAM49A		MBNL3
GRIN2D	SDC1		MIR503HG
LMTK3	RHOB		FHL1
BAX	HS1BP3		IDS
FTL	TDRD15		SLC6A8
GYS1	EFR3B		IL9R
CD37	ASXL2
ALDH16A1	SLC35F6
SNORD35B	KHK
IRF3	NRBP1
BCL2L12	FOSL2
ADM5	RASGRP3
PTOV1-AS2	EIF2AK2
PNKP	PRKD3
AKT1S1	CDC42EP3
IL4I1	CYP1B1
ATF5	PKDCC
CLDND2	ZFP36L2
ZNF841	PRKCE
ZNF160	SOCS5
ZNF331	TTC7A
NLRP12	CALM2
NDUFA3	FOXN2
LAIR1	BCL11A
FCAR	FAM161A
SUV420H2	SLC1A4
TMEM238	SPRED2
ZNF542P	PLEK
ZNF582-AS1	ARHGAP25
ZNF587	GMCL1
UBE2M	PCYOX1
TRAPPC12	HTRA2
ID2	HK2
HPCAL1	TMSB10
GEN1	TGOLN2
TP53I3	CAPG
PFN4	MAT2A
UCN	ST3GAL5
FTH1P3	CD8A
PLB1	NCAPH
FAM179A	CNNM4
CLIP4	MGAT4A
LCLAT1	AFF3
VIT	NPAS2
CEBPZOS	RNF149
NDUFAF7	IL1R1
OXER1	POU3F3
THADA	SH3RF3
RHOQ	SEPT10
CRIPT	SLC20A1
ASB3	CKAP2L
PSME4	IL1RN
SPTBN1	PAX8-AS1
CLHC1	BIN1
PRORSD1P	MAP3K2
CFAP36	PROC
ADD2	LIMS2
DYSF	HS6ST1
SFXN5	ARHGEF4
FBXO41	CCDC74A
DGUOK	LOC100507600
BOLA3	MCM6
LBX2-AS1	ZEB2
AUP1	LYPD6B
VAMP8	LYPD6
MRPS5	CACNB4
LINC00342	ARL6IP6
FAHD2CP	IFIH1
KANSL3	SPC25
COX5B	DYNC1I2
MITD1	ITGA6
EIF5B	ZAK
IL18RAP	CDCA7
TMEM182	SP3
LINC00116	NFE2L2
BCL2L11	TTC30B
MERTK	ITGA4
ZC3H8	CERKL
IL1B	STAT1
WASH2P	MYO1B
DDX11L2	SLC39A10
CCDC93	STK17B
STEAP3	HECW2
TSN	ANKRD44
IWS1	SPATS2L
CXCR4	BZW1
HNMT	FZD7
ARHGAP15	ABI2
GCA	GCSHP3
GALNT3	IGFBP2
ABCB11	TMBIM1
DHRS9	CTDSP1
FASTKD1	WNT6
SSB	DES
METTL5	IRS1
HOXD13	SP110
MTX2	SP100
TTN-AS1	ITM2C
TTN	GPR55
DNAJC10	INPP5D
WDR75	AGAP1
SLC40A1	GBX2
ORMDL1	KLHL30
PMS1	FAM132B
HIBCH	SNPH
INPP1	SIRPB2
NABP1	SIRPG
GTF3C3	EBF4
HSPE1	C20orf194
CFLAR	TMX4
NOP58	CSRP2BP
IDH1	SLC24A3
UNC80	XRN2
RPE	CST3
CPS1	ACSS1
CXCR2	TPX2
CATIP-AS1	DUSP15
SLC11A1	POFUT1
ZNF142	KIF3B
ANKZF1	NOL4L
TUBA4A	DNMT3B
GMPPA	MAPRE1
CHPF	E2F1
TMEM198	AHCY
STK11IP	ITCH
CCDC140	ACSS2
FARSB	EPB41L1
CCL20	TGIF2
SLC16A14	SLA2
SP140	NDRG3
HTR2B	SAMHD1
B3GNT7	PPP1R16B
COL6A3	MYBL2
MLPH	TOX2
LOC151174	PCIF1
ASB1	NCOA3
HDAC4	PREX1
MGC16025	SPATA2
ANKMY1	SNAI1
DUSP28	KCNG1
RNPEPL1	ZNF217
CAPN10	CASS4
GPR35	PPP4R1L
ANO7	LOC79160
ATG4B	GNAS
D2HGDH	FAM217B
C20orf96	COL9A3
TRIB3	TCFL5
RBCK1	HELZ2
SRXN1	STMN3
SIRPA	SOX18
TGM3	CBS
PCED1A	LINC00649
DDRGK1	RUNX1
RNF24	CBR3
CDS2	CHAF1B
LINC00654	DSCR3
ESF1	MX1
NDUFAF5	ABCG1
SNRPB2	PDE9A
RRBP1	ERVH48-1
CST7	SUMO3
ENTPD6	PTTG1IP
ZNF337	COL6A1
LOC100134868	COL6A2
HM13	LSS
NECAB3	PRMT2
DYNLRB1	IL17RA
PROCR	CECR6
EIF6	CECR5
SPAG4	CECR2
ROMO1	TUBA8
BLCAP	USP18
KIAA1755	RIMBP3
BPI	DGCR2
PLCG1	RTN4R
GDAP1L1	CRKL
TTPAL	BCR
PABPC1L	TPST2
SLPI	XBP1
RBPJL	KREMEN1
NEURL2	EMID1
CTSA	GAS2L1
CD40	RASL10A
SLC35C2	TCN2
ZNF334	SLC35E4
TP53RK	PIK3IP1
LOC100131496	YWHAH
SULF2	RTCB
CEBPB-AS1	LARGE
CEBPB	MCM5
NFATC2	APOL6
PFDN4	RBFOX2
STX16	MYH9
CTSZ	IL2RB
SLMO2	KDELR3
OSBPL2	SUN2
ADRM1	NPTXR
SLCO4A1	APOBEC3B
SLCO4A1-AS1	APOBEC3C
MRGBP	APOBEC3G
OGFR	SYNGR1
SLC17A9	TAB1
ARFGAP1	MGAT3
PTK6	TNRC6B
RTEL1	TEF
ARFRP1	SREBF2
ZGPAT	PACSIN2
LIME1	TTLL1
ABHD16B	GTSE1
DNAJC5	C22orf34
UCKL1	SBF1
UCKL1-AS1	SRGAP3
SAMD10	BRPF1
LINC00176	IL17RE
C21orf33	IRAK2
RNA28S5	TATDN2
RNA45S5	ATP2B2
ATP5J	VGLL4
N6AMT1	HDAC11
SOD1	SH3BP5
C21orf59	TBC1D5
PAXBP1	SATB1
SH3BGR	NR1D2
PFKL	TGFBR2
UBE2G2	STT3B
FAM207A	CMTM8
COL18A1	TRANK1
ATP6V1E1	MYD88
BID	CSRNP1
MICAL3	XIRP1
CLTCL1	RPSA
TRMT2A	SEC22C
RANBP1	TCAIM
SDF2L1	ZNF445
PPIL2	CDCP1
CHCHD10	TMEM158
UPB1	CCR1
SNRPD3	CCR2
GGT1	MAP4
LRP5L	PRKAR2A
CRYBB2P1	KLHDC8B
ADRBK2	GPX1
TTC28-AS1	UBA7
RHBDD3	DUSP7
KIAA1656	PHF7
SMTN	SEMA3G
LIMK2	STAB1
SFI1	NT5DC2
HMOX1	ARHGEF3
NCF4	DENND6A
CSF2RB	FLNB
C1QTNF6	ACOX2
RAC2	RYBP
CYTH4	CRYBG3
GGA1	MINA
SH3BP1	SENP7
MICALL1	CD86
PICK1	PARP9
CBX6	DTX3L
SNORD83B	PARP14
L3MBTL2	HEG1
PMM1	OSBPL11
DESI1	SLC41A3
NFAM1	KLF15
RRP7A	ZXDC
SERHL2	UROC1
RRP7BP	CHST13
ARFGAP3	RAB6B
FAM118A	SLCO2A1
LINC01589	STAG1
WNT7B	TFDP2
MIRLET7BHG	CHST2
TRMU	PLSCR1
CRELD2	HPS3
PIM3	SUCNR1
TRABD	PLCH1
SELO	TIPARP
HDAC10	PTX3
MAPK12	TNIK
DENND6B	TNFSF10
TYMP	KLHL6
ODF3B	KLHL24
CPT1B	AP2M1
RPL23AP82	EPHB3
ITPR1	HES1
BHLHE40	LINC00887
ARPC4	FAM43A
GHRL	RNF168
ATG7	FBXO45
TAMM41	NRROS
LSM3	CEP19
CCDC174	PIGX
RBSN	ZNF718
AZI2	FGFRL1
PDCD6IP	LOC100130872
LRRFIP2	SLBP
VILL	FGFR3
XYLB	ZFYVE28
EXOG	CYTL1
HIGD1A	STK32B
SNRK	SLC2A9
EXOSC7	NKX3-2
KIF9-AS1	STIM2
PTPN23	KLF3
PLXNB1	TLR1
TMA7	TLR6
UCN2	RFC1
COL7A1	UGDH
CELSR3	SMIM14
ARIH2	N4BP2
NDUFAF3	NOA1
RNF123	IGFBP7
RBM6	DCK
SEMA3F	G3BP2
HYAL3	NAAA
RASSF1-AS1	SCARB2
HEMK1	CCNI
MANF	CCNG2
RRP9	PRDM8
PARP3	FAM175A
ABHD14A	GPAT3
ALAS1	PTPN13
GLYCTK	HERC6
TKT	HERC5
SELK	UNC5C
CCDC66	ADH5
THOC7	PPP3CA
PROK2	HADH
CMSS1	CAMK2D
NIT2	USP53
NXPE3	CCNA2
NFKBIZ	SPRY1
IFT57	SETD7
HHLA2	MAML3
DZIP3	KIAA0922
TIMMDC1	DDX60
COX17	IRF2
NR1I2	CASP3
POLQ	SDHA
HCLS1	NKD2
IQCB1	SLC12A7
EAF2	TERT
SLC15A2	DAP
CSTA	FAM105A
CCDC58	ANKH
FAM162A	LOC100506548
HSPBAP1	HMGCS1
TPRA1	MAP3K1
MGLL	ERBB2IP
GATA2-AS1	PIK3R1
RAB43	MRPS27
SRPRB	ENC1
ARMC8	HEXB
MRAS	HMGCR
CEP70	IQGAP2
PIK3CB	AP3B1
PCOLCE2	SERINC5
GYG1	DHFR
C3orf33	SSBP2
CCNL1	LINC00461
LOC100996447	ARRDC3
MFSD1	NR2F1
SEC62	ARSK
GPR160	GLRX
SKIL	ERAP1
EIF5A2	LNPEP
MRPL47	PJA2
ALG3	STARD4
CHRD	NREP
DNAJB11	LMNB1
IL1RAP	SLC12A2
SLC51A	SLC27A6
NCBP2-AS2	KIF20A
ZNF595	REEP2
ATP5I	CTNNA1
MYL5	PAIP2
MFSD7	SLC35A4
PCGF3	TMCO6
GAK	DIAPH1
DGKQ	LOC100505658
SLC26A1	SPRY4
IDUA	NR3C1
MAEA	PRELID2
UVSSA	ADRB2
CRIPAK	CSNK1A1
C4orf48	SYNPO
NAT8L	ANXA6
TNIP2	CCDC69
SH3BP2	SPARC
MFSD10	G3BP1
NOP14-AS1	HAVCR2
DOK7	CCNJL
LYAR	MAT2B
S100P	DOCK2
GRPEL1	STK10
AFAP1-AS1	UBTD2
FBXL5	SH3PXD2B
BST1	ERGIC1
CD38	FGFR4
QDPR	RGS14
SEPSECS-AS1	ADAMTS2
ANAPC4	MAML1
SEL1L3	RNF130
SMIM20	MGAT1
TBC1D1	CTC-338M12.4
TMEM156	DUSP22
UCHL1	BPHL
NFXL1	TUBB2A
OCIAD2	LOC100129461
STAP1	NRN1
CXCL8	LY86
RCHY1	DSP
ART3	SNRNP48
MRPL1	GCNT2
ANXA3	PHACTR1
LINC01088	RNF182
SPP1	MYLIP
DAPP1	GMPR
BDH2	ATXN1
AIMP1	FAM8A1
RPL34	KIF13A
GAR1	SOX4
ELOVL6	FAM65B
SYNPO2	TRIM38
LINC01061	HIST1H2BD
HSPA4L	BTN3A2
C4orf29	BTN3A1
NDUFC1	BTN3A3
ZNF330	ABT1
FAT1	GUSBP2
FRG1	HIST1H2AG
CCDC127	HIST1H2BL
ZDHHC11	HLA-A
BRD9	HLA-E
NDUFS6	NRM
MED10	DDR1
FAM173B	TCF19
ROPN1L	HLA-C
ANKRD33B	HLA-B
DROSHA	ABHD16A
RPL37	C6orf25
NDUFAF2	DDAH2
CWC27	CLIC1
UTP15	AGPAT1
TBCA	PBX2
CCNH	GPSM3
CAST	PSMB8
PPIP5K2	PSMB8-AS1
SRP19	TAP1
TNFAIP8	PSMB9
C5orf63	BRD2
HINT1	KIFC1
SLC22A4	BAK1
LOC553103	ITPR3
SLC22A5	FANCE
VDAC1	FKBP5
PCBD2	KCTD20
EGR1	CDKN1A
HSPA9	MTCH1
CXXC5	PIM1
CD14	MDGA1
PCDHA2	TREM1
RELL2	MED20
ARAP3	CCND3
GNPDA1	RPL7L1
NDFIP1	PTK7
PCYOX1L	TNFRSF21
IL17B	MCM3
SLC26A2	TRAM2
SMIM3	ELOVL5
IRGM	PNRC1
ZNF300	AIM1
SLC36A1	FOXO3
ATOX1	SESN1
CYFIP2	CD164
LCP2	WASF1
RPL26L1	CDK19
ATP6V0E1	FYN
NOP16	DSE
RNF44	DCBLD1
HK3	ARHGAP18
F12	EPB41L2
GRK6	SGK1
PRR7-AS1	MAP3K5
PRR7	UTRN
DBN1	TAB2
PDLIM7	ZC3H12D
B4GALT7	GINM1
LOC728554	PCMT1
RMND5B	FBXO5
PHYKPL	SYNJ2
ZNF354A	SYTL3
MGAT4B	EZR
SQSTM1	ACAT2
FOXC1	IGF2R
WRNIP1	QKI
SERPINB1	LOC100131532
NQO2	DLL1
EEF1E1	PDGFA
SYCP2L	CYP2W1
GFOD1	GPR146
NOL7	UNCX
RANBP9	ELFN1
E2F3	SNX8
CMAHP	AMZ1
HCG11	GNA12
ZNF204P	FSCN1
ZNF192P1	CYTH3
ZSCAN9	FAM220A
HLA-J	ZNF853
HCG8	AHR
ZNRD1	SP4
FLOT1	CDCA7L
VARS2	CCDC126
CSNK2B	HOXA1
LY6G5B	HOXA3
HSPA1A	HOXA4
HSPA1B	JAZF1
TNXB	PRR15
RNF5	FKBP9
WDR46	SEPT7
PFDN6	GPR141
UQCC2	EPDR1
DEF6	OGDH
TEAD3	ZNF117
SLC26A8	ERV3-1
MAPK14	KCTD7
MAPK13	AUTS2
PNPLA1	CLIP2
RAB44	YWHAG
KCNK5	UPK3B
OARD1	RSBN1L
FOXP4-AS1	TMEM243
FOXP4	SLC25A40
CUL9	ADAM22
ABCC10	FZD1
GTPBP2	SAMD9
C6orf223	SAMD9L
TMEM63B	LMTK2
CAPN11	ZSCAN25
AARS2	MCM7
DST	TSC22D4
HMGN3	EPHB4
FAM46A	TRIM56
NDUFAF4	SERPINE1
POPDC3	AP1S1
SMPD2	VGF
MICAL1	SH2B2
SLC22A16	HBP1
GTF3C6	LAMB1
TUBE1	HILPDA
MARCKS	CALU
ASF1A	CCDC136
HDDC2	FLNC
TRMT11	IRF5
ENPP3	AHCYL2
MYB	UBE2H
AHI1	PODXL
MAP7	TMEM140
REPS1	LUC7L2
ABRACL	HIPK2
AIG1	PARP12
ADAT2	SLC37A3
FUCA2	FAM131B
LTV1	ZYX
RAB32	EPHA1
STXBP5-AS1	EPHA1-AS1
STXBP5	ZNF467
SFT2D1	PRKAG2
RNASET2	KMT2C
FGFR1OP	PTPRN2
WDR27	NCAPG2
LOC101926963	SGK223
COX19	MFHAS1
LOC101927021	NEIL2
INTS1	FDFT1
ELFN1-AS1	CTSB
LOC101927181	LONRF1
LFNG	MTUS1
BRAT1	PCM1
TTYH3	PSD3
AP5Z1	LPL
LOC221946	ATP6V1B2
CCZ1	HR
DAGLB	SORBS3
ZNF316	PDLIM2
PHF14	KCTD9
NUPL2	DPYSL2
GPNMB	CLU
TAX1BP1	PBK
LINC01176	ZNF395
LSM5	PROSC
RP9P	ADGRA2
RP9	BRF2
TARP	STAR
VPS41	FGFR1
URGCP	SLC20A2
SPDYE1	HOOK3
DBNL	HGSNAT
POLM	MCM4
AEBP1	LYN
DDX56	ASPH
ZMIZ2	SLCO5A1
MYO1G	TRAM1
SNHG15	PAG1
TBRG4	TMEM55A
SNORA5B	PDP1
HUS1	SDC2
GRB10	PABPC1
SEC61G	YWHAZ
MRPS17	NCALD
CCT6P1	CTHRC1
GS1-124K5.11	ANGPT1
STAG3L4	RAD21
STAG3L3	EXT1
NCF1B	DEPTOR
NSUN5	SNTB1
DNAJC30	MTSS1
WBSCR22	SQLE
STX1A	MYC
ABHD11	TMEM71
LIMK1	SLA
LAT2	TRAPPC9
NCF1	MAFA
GTF2IRD2	PUF60
STAG3L2	NRBP2
NCF1C	PLEC
STAG3L1	DOCK8
PMS2P3	KANK1
TMEM120A	RIC1
STYXL1	ERMP1
HGF	PSIP1
CDK6	DENND4C
PON2	ACER2
SLC25A13	MLLT3
SHFM1	DDX58
MGC72080	AQP3
ZNF789	DCAF12
C7orf43	TESK1
GAL3ST4	CCDC107
GPC2	TMEM8B
PILRB	RECK
ZCWPW1	GLIPR2
PPP1R35	SHB
GIGYF1	KLF9
CLDN15	ANXA1
COL26A1	GCNT1
ORAI2	SHC3
POLR2J	NFIL3
POLR2J3	FGD3
DNAJC2	C9orf89
PSMC2	PTCH1
RINT1	ZNF367
IFRD1	ANKS6
RBM28	GALNT12
PRRT4	TGFBR1
IMPDH1	ABCA1
LINC01000	RAD23B
STRIP2	KLF4
MESTIT1	TMEM245
CREB3L2	PTPN3
NDUFB2	UGCG
MRPS33	SNX30
SSBP1	SLC31A2
CLEC5A	CDC26
MGAM	WDR31
TRPV6	ALAD
ZNF777	RGS3
ZNF746	ZNF618
ZNF767P	AKNA
KRBA1	TRAF1
SSPO	GSN
ATP6V0E2-AS1	DAB2IP
REPIN1	NDUFA8
AOC1	LHX6
KCNH2	OLFML2A
NOS3	ANGPTL2
ABCB8	FAM129B
FASTK	STXBP1
BLACE	ST6GALNAC6
GS1-24F4.2	DNM1
DEFA4	LRRC8A
DEFA8P	NCS1
DEFA9P	ASS1
DEFA3	FUBP3
NAT1	FAM78A
SH2D4A	UCK1
SLC18A1	SARDH
FAM160B2	LINC00094
BIN3	COL5A1
EGR3	LCN10
SLC25A37	LCN6
GSR	SSNA1
UBXN8	TUBB4B
MAK16	NRARP
PLEKHA2	ASMTL
CEBPD	P2RY8
CHCHD7	CD99
GGH	HDHD1
RRS1	STS
SNHG6	TBL1X
SNORD87	WWC3
TCEB1	REPS2
GDAP1	SH3KBP1
FABP5	POLA1
IMPA1	EFHC2
C8orf59	ELK1
UQCRB	TFE3
COX6C	PLP2
KLF10	IQSEC2
DCSTAMP	MSN
ENY2	STARD8
NDUFB9	PJA1
PVT1	IGBP1
DENND3	KIF4A
SLC45A4	FOXO4
RHPN1	NHSL2
GSDMD	RGAG4
MROH6	SLC16A2
NAPRT	MAGT1
EEF1D	ATP7A
SCRIB	PGK1
OPLAH	TAF9B
EXOSC4	CYSLTR1
GPAA1	ITM2A
SHARPIN	BTK
MROH1	TSC22D3
SCX	DOCK11
CPSF1	IL13RA1
SLC39A4	SLC25A43
TONSL	SEPT6
GPT	CUL4B
MFSD3	STAG2
RECQL4	APLN
CBWD1	SASH3
C9orf66	MBNL3
KIAA0020	MIR503HG
NOL6	FHL1
FAM219A	RBMX
GALT	IDS
EXOSC3	CD99L2
FAM95C	HMGB3
ANKRD18A	DUSP9
FAM201A	SLC6A8
CBWD6	IL9R
CBWD5
FAM27E3
CBWD3
VPS13A
SLC28A3
CTSL
C9orf47
S1PR3
SYK
SUSD3
NUTM2G
XPA
TRIM14
CORO2A
ALG2
ZNF189
TMEM38B
ATP6V1G1
DENND1A
NR6A1
HSPA5
LRSAM1
SH2D3C
CDK9
TRUB2
SH3GLB2
FAM73B
LINC00963
POMT1
RAPGEF1
CEL
ABO
SURF6
NACC2
SNAPC4
SDCCAG3
SEC16A
NOTCH1
FAM69B
C9orf172
C8G
C9orf142
FUT7
UAP1L1
MAN1B1-AS1
DPP7
ANAPC2
NDOR1
NOXA1
DPH7
ARRDC1
ARRDC1-AS1
LINC00685
PPP2R3B
ASMTL-AS1
VCX
TCEANC
RAB9A
OFD1
PIR
ZRSR2
PHKA2
PDHA1
CXorf21
CYBB
RPGR
SLC38A5
EBP
WDR13
GATA1
TIMM17B
PRICKLE3
TSPYL2
RRAGB
LAS1L
MIR223
VSIG4
UPRT
HMGN5
CSTF2
TIMM8A
GLA
NXF3
LONRF3
OCRL
ELF4
ZNF280C
CETN2
HAUS7
BCAP31
ABCD1
PLXNB3
SRPK3
IDH3G
SSR4
PDZD4
AVPR2
ARHGAP4
NAA10
RENBP
HCFC1
FLNA
TAZ
CH17-340M24.3
ATP6AP1
GDI1
FAM50A
PLXNA3
LAGE3
G6PD
IKBKG
DKC1
MPP1
F8A1

## Sheet: Jurkat E6.1 DEGs
Arsenic Trioxide_vs_NaOH		Realgar_vs_NaOH		Orpiment_vs_NaOH
UP	DOWN	UP	DOWN	UP	DOWN
ATAD3B	H6PD	TP53		AURKAIP1	LINC01355
CLCN6	TNFRSF8	PABPC1L		PARK7	ZRANB2
ZBTB40	IFFO2	MIAT		AKR7A2	HNRNPU-AS1
LINC01225	RUNX3	LUCAT1		RPL11	CSNK2A3
LINC01226	LDLRAP1			NUDC	SNORD31
ADGRB2	SEPN1			MAP7D1	MALAT1
TMEM234	AGO1			YBX1	SNORA25
IFI44	ZFP69B			UQCRH	ZFC3H1
GBP1	PTPRF			MAGOH	LOC102723809
GBP5	VAV3			PHGDH	LTBP2
GCLM	FAM102B			ANXA9	LUC7L3
AMY2B	CHI3L2			PMVK	MIR3186
AP4B1	RHOC			MRPL24	ANKRD36
MLLT11	C1orf61			PFDN2	CERKL
PBXIP1	CD48			C1orf35	PFDN4
GBAP1	ARHGAP30			RNF187	SYCP2
RUSC1	POU2F1			CUEDC2	PAXBP1
TMEM79	KIF21B			POLR2L	EPM2AIP1
CD1D	ATP2B4			MRPL23	CCDC14
CD1C	RASSF5			RPL27A	NPHP3
CD1B	ATF3			CD82	TTC14
FMO4	BATF3			DTX4	CCDC39
LHX4-AS1	HIST3H2A			WDR74	LOC644285
LGALS8	GATA3			FKBP2	STARD4-AS1
PHYH	PROSER2			PPP1R14B	MICU3
LINC00202-2	KIAA1462			TRMT112	FAM122C
ZNF248	ARID5B			PRDX5	MTCP1
ZNF33A	PALD1			CFL1	TXLNGY
KIAA1279	ARHGAP19			DRAP1
HKDC1	ABLIM1			SART1
SLIT1	RHOG			PTPRCAP
R3HCC1L	CD82			RPS25
BLOC1S2	TMEM109			HNRNPA1
ECHS1	CYB561A3			CD63
SCART1	RAB3IL1			MYL6B
PIDD1	CCDC85B			ERP29
CTSD	MTL5			SRSF9
TRPM5	CPT1A			CABP1
OSBPL5	ARRB1			SNRNP35
ADM	IL10RA			PABPN1
CD59	ETS1			NEDD8
RAG1	KCNA6			RN7SL1
LPXN	CD69			RPL36AL
FTH1	YBX3			RN7SL2
NAA40	ETV6			AHSA1
CCDC88B	FAIM2			IFI27L1
ATG2A	KRT1			CRIP1
NEAT1	ITGA5			MRPL28
RAD9A	NXPH4			NME4
GSTP1	PPM1H			STUB1
TPCN2	CHST11			MRPS34
NADSYN1	C12orf75			HAGH
INPPL1	BTBD11			RPS2
GLB1L3	SH2B3			SEZ6L2
GABARAPL1	DTX1			HIRIP3
SLC48A1	PRKAB1			FUS
TBK1	THRIL			FAM96B
GOLGA2P5	SLC7A1			CYBA
LINC01089	CAB39L			ACADVL
PITPNM2	ATP7B			TAF15
ULK1	DOCK9			MPP2
LINC00417	RASA3			LIMD2
FGF9	CEBPE			RPL38
ANKRD20A19P	SLC7A8			UBALD2
KIAA0226L	RN7SL2			CEP131
SETDB2	PRKCH			RAC3
CLN5	TMEM229B			TEX19
LAMP1	ACTN1			WDR18
UPF3A	ELMSAN1			CNN2
CHMP4A	GPR68			POLR2E
COCH	SPRED1			GAMT
PSMA3-AS1	ALDH1A2			SF3A2
ABCD4	RAB8B			LSM7
MOK	SMAD6			CACTIN
PACS2	TMED3			HDGFRP2
CRIP1	RGMA			MYDGF
GOLGA8B	CHSY1			RPL36
MAP1A	SOX8			CTXN1
SCAMP5	CCNF			PIN1
ADAMTS7P1	NLRC3			EIF3G
ADAMTS17	CORO1A			CDC37
NARFL	NLRC5			C19orf43
UNKL	CMTM4			GIPC1
CLCN7	ZNF821			CCDC124
MAPK8IP3	CMIP			FKBP8
TSC2	COTL1			NDUFA13
LOC100505915	FAM101B			KIRREL2
LOC81691	TUSC5			RABAC1
NFATC2IP	SLC2A4			XRCC1
SEZ6L2	GAS7			ZNF428
MT2A	B9D1			TOMM40
DYNC1LI2	RAB11FIP4			GLTSCR2
CES3	NLE1			SNRNP70
HSF4	SOCS7			LENG1
CENPT	ACLY			TNNT1
OSGIN1	STAT5A			OST4
LOC100289580	C1QL1			PPM1G
LOC339059	RPRML			MOGS
CBFA2T3	ZNF652			TMSB10
TCF25	DYNLL2			CAPG
TUBB3	BZRAP1			COX5B
AFG3L1P	PRR11			MZT2B
GAS8	PECAM1			MZT2A
SLC43A2	RAB37			MLK7-AS1
MIS12	ZNF521			IGFBP2
TP53	BCL2			ITM2C
HES7	GNG7			MRPS26
USP32P2	TLE2			DDRGK1
IFI35	TJP3			SNTA1
OSBPL7	FEM1A			RALY
LOC729683	RETN			SPAG4
MYO15B	S1PR2			LINC00029
LGALS3BP	PDE4A			PPDPF
TEX19	RAB3D			LIME1
LOC100996324	LINC00662			RNA28S5
ABCA7	CALM3			FAM207A
PCSK4	PRKD2			CCDC12
IZUMO4	KLHL29			HCLS1
ZNF44	GALNT14			CHCHD6
PRDX2	EPAS1			H1FX
NOTCH3	SPRED2			INPP4B
RASAL3	ADD2			NDUFS6
ANO8	SEMA4C			RPL37
ZNF737	SH3RF3			THOC3
IGFLR1	HS6ST1			CLTB
ARHGAP33	ARHGEF4			NHP2
ALKBH6	MGAT5			HNRNPAB
NUMBL	ITGA4			TXNDC5
ZNF296	SLC40A1			HLA-A
RASIP1	FZD7			NFKBIL1
IZUMO1	PLEKHM3			PFDN6
FTL	IGFBP2			CNPY3
ZNF160	CTDSP1			MEA1
ZSCAN5A	DOCK10			DNPH1
ZNF211	FBXO36			C7orf50
ADI1	ITM2C			NUDT1
GEN1	LRRFIP1			PMS2P4
ARHGAP25	PER2			HSPB1
BMP10	HCK			PDAP1
KDM3A	DNMT3B			FIS1
MAL	PPP1R16B			SORBS3
MIR4435-2HG	ZHX3			EIF4EBP1
CBWD2	TOX2			MAF1
MYO7B	PREX1			RPL8
CCNT2	B4GALT5			NTMT1
NMI	COL9A3			EDF1
CACNB4	RNA28S5			SSNA1
PDE11A	RNA45S5			SLC25A6
PPP1R1C	PDE9A			PQBP1
CPS1	CECR1			TSR2
STK36	XBP1
ABCB6	PRR14L
INPP5D	RASD2
ATG4B	SREBF2
ID1	SEPT3
GGT7	PNPLA3
PABPC1L	PLXNB2
UBE2C	ITPR1
ZMYND8	STT3B
PMEPA1	GPD1L
ZNF831	CMTM8
UCKL1-AS1	CCR4
ZNF512B	GPX1
PRMT2	MAPKAPK3
MYO18B	LRIG1
MIAT	FILIP1L
RHBDD3	H1FX
PLA2G6	PLXND1
HDAC10	CHST2
NKTR	MED12L
DHFRL1	PLCH1
TRAT1	PIK3CA
HCLS1	ETV5
TFDP2	LOC100130872
MME	NOP14
PEX5L	AFAP1
ABCC5	TERT
MFI2	DAB2
GAK	GZMA
TMEM175	IQGAP2
SLC26A1	EGR1
SH3TC1	DIAPH1
FBXL5	NDST1
ALPK1	ITK
SLC7A11	FAM196B
KIAA0922	LCP2
PDGFC	SH3PXD2B
AADAT	NEURL1B
IL7R	RGS14
ATP6AP1L	F12
LUCAT1	JARID2
BRD8	HIST1H1C
PHYKPL	HIST1H2BC
SQSTM1	HIST1H3D
NQO2	HIST1H2BF
HTATSF1P2	HIST1H4I
LY6G5B	HLA-E
DAAM2	IER3
PTCRA	HLA-C
ABCC10	HLA-B
LOC730101	TEAD3
LRRC1	CCND3
ASF1A	C6orf223
THEMIS	HIVEP2
VNN2	SFT2D1
LRP11	CARD11
AP5Z1	TBRG4
STYXL1	ADCY1
PILRB	VKORC1L1
GIGYF1	CLIP2
IFRD1	ASNS
CFTR	MCM7
CPA4	ORAI2
SARAF	PODXL
ATP6V1H	KIAA1147
CA8	KCNH2
KLF10	KBTBD11
LRP12	MFHAS1
LINC00861	DOK2
PLAA	RAB11FIP1
CD72	FGFR1
LOC100128361	TOX
FGD3	PREX2
SVEP1	SLA
RXRA	PTP4A3
SNAPC4	THEM6
NDOR1	ANXA1
CD99	GCNT1
TLR7	PSAT1
SYN1	CORO2A
WDR45	SLC44A1
TRO	ZNF462
P2RY10	C9orf91
NXF3	AIF1L
TRPC5OS	FAM78A
	SAPCD2
	P2RY8
	MID1IP1
	PIM2
	MIR503HG
