# Supplementary material for: Fast pH‐Driven Solubilization Method of Realgar (As4S4) to Reduce the Toxicity of Arsenic [As(III)] for Medicinal Purposes
Source: Adv Sci (Weinh). 2025 Apr 24;12(29):2502740. doi: 10.1002/advs.202502740 (PMC12362784; doi:10.1002/advs.202502740)
Supplement: Supplementary file 3 — Supplemental Table 2 [file ADVS-12-2502740-s002.xlsx]

## Sheet: BIOCARTA
	Jurkat_Arsenic_Trioxide_vs_NaOH		Jurkat_Realgar_vs_NaOH		Jurkat_Orpiment_vs_NaOH		NB4_Arsenic_Trioxide_vs_NaOH		NB4_Realgar_vs_NaOH		NB-4_Orpiment_vs_NaOH
NAME	NES	FDR	NES	FDR	NES	FDR	NES	FDR	NES	FDR	NES	FDR
BIOCARTA_41BB_PATHWAY	-0.859276	0.788366	-0.788409	1	0.76033	1	-1.397	0.256139	-1.15971	0.471887	-0.773588	0.878073
BIOCARTA_AGR_PATHWAY	-1.33048	0.334175	-0.625149	1	0.786465	1	-1.70341	0.158281	-1.60603	0.235112	-1.73292	0.25098
BIOCARTA_AKT_PATHWAY	0.589792	1	-0.959236	1	1.04246	1	-1.14673	0.420458	-1.18503	0.463735	-0.998984	0.630698
BIOCARTA_ALK_PATHWAY	1.31985	1	0.864312	1	0.77186	1	-1.36061	0.296675	-1.64671	0.293456	-1.2851	0.369798
BIOCARTA_ARAP_PATHWAY	-1.13914	0.496453	-0.741411	1	0.882798	1	0.951749	1	-0.68634	0.930751	-0.43406	0.996691
BIOCARTA_ARENRF2_PATHWAY	-1.22209	0.444057	-1.22391	1	1.39983	1	-0.875792	0.705561	-1.14071	0.469418	-0.822195	0.856068
BIOCARTA_ARF_PATHWAY	0.655538	1	0.741918	1	-0.47113	1	-1.44997	0.249945	-0.934707	0.70942	-1.26044	0.397253
BIOCARTA_AT1R_PATHWAY	-1.57606	0.172105	-0.854262	1	0.596802	1	-1.6377	0.146957	-1.59736	0.230192	-1.80344	0.341561
BIOCARTA_ATM_PATHWAY	-0.682158	0.941783	0.643663	1	0.615502	1	-1.1795	0.407726	-1.01197	0.612677	-0.876329	0.805021
BIOCARTA_ATRBRCA_PATHWAY	0.983237	1	0.881923	1	-0.950019	1	0.414804	0.997907	0.599686	1	0.995692	1
BIOCARTA_BAD_PATHWAY	-1.14451	0.502081	-0.902059	1	1.26655	1	-1.01418	0.56362	-0.916558	0.708032	-0.887795	0.801892
BIOCARTA_BARRESTIN_SRC_PATHWAY	-1.78457	0.0937736	-1.39258	1	1.14518	1	NA	NA	NA	NA	NA	NA
BIOCARTA_BCELLSURVIVAL_PATHWAY	-1.3427	0.331743	-1.23349	1	0.449819	1	-1.10481	0.456494	-1.04183	0.575118	-0.760138	0.880135
BIOCARTA_BCR_PATHWAY	-1.31466	0.344767	-0.784314	1	0.858743	1	-1.45499	0.24992	-1.57298	0.189474	-1.25251	0.395338
BIOCARTA_BIOPEPTIDES_PATHWAY	-1.45409	0.232973	-1.06096	1	0.890251	1	-1.39964	0.258652	-1.31505	0.343623	-1.40041	0.343137
BIOCARTA_CALCINEURIN_PATHWAY	-1.05992	0.594106	-0.514401	0.984791	-0.599974	1	-0.906299	0.692622	1.05965	1	-1.47168	0.251816
BIOCARTA_CARM_ER_PATHWAY	-0.777811	0.89726	-0.608355	0.988116	0.939727	1	-0.515372	0.981536	-0.593281	0.967402	-0.761281	0.88762
BIOCARTA_CASPASE_PATHWAY	-0.5594	0.988764	-0.853694	1	0.745594	1	-1.48029	0.249169	-1.25587	0.395241	-1.32555	0.369098
BIOCARTA_CCR3_PATHWAY	-1.45776	0.235526	-0.804276	1	0.768902	1	-0.988848	0.591593	-0.887457	0.726092	-0.924039	0.757907
BIOCARTA_CCR5_PATHWAY	NA	NA	NA	NA	NA	NA	-0.847323	0.744335	0.84711	0.935684	0.806191	1
BIOCARTA_CD40_PATHWAY	-0.75667	0.919234	-0.791724	1	0.961777	1	0.855172	0.922717	0.940082	1	-1.01583	0.607469
BIOCARTA_CDMAC_PATHWAY	-1.53281	0.221107	-0.994632	1	1.36067	1	-1.72883	0.361801	-1.71323	0.717291	-1.11067	0.511423
BIOCARTA_CELLCYCLE_PATHWAY	-1.3337	0.336878	-0.931692	1	0.692046	1	-1.30824	0.286889	-1.25022	0.390357	-1.5913	0.235068
BIOCARTA_CERAMIDE_PATHWAY	-0.827494	0.835469	0.429384	0.996487	1.19447	1	-1.1724	0.413809	-1.25625	0.402098	-1.4248	0.320569
BIOCARTA_CHEMICAL_PATHWAY	0.85252	1	0.83872	1	0.933656	1	-1.41538	0.249646	-1.2519	0.394842	-1.32549	0.359433
BIOCARTA_CHREBP_PATHWAY	-0.930942	0.709098	1.04089	1	-1.24251	1	NA	NA	NA	NA	NA	NA
BIOCARTA_CREB_PATHWAY	-1.41843	0.262335	-1.42232	1	0.851073	1	-1.43531	0.235451	-1.33212	0.34046	-1.31687	0.356114
BIOCARTA_CSK_PATHWAY	-1.15044	0.508206	-1.32372	1	1.31516	1	NA	NA	NA	NA	NA	NA
BIOCARTA_CTCF_PATHWAY	0.62213	1	0.634281	1	-1.31362	1	-1.35084	0.29936	-1.38151	0.315906	-0.733951	0.879664
BIOCARTA_CXCR4_PATHWAY	-1.40098	0.281329	-0.627948	1	0.766689	1	-0.942137	0.648223	-0.896408	0.726257	-1.1412	0.486795
BIOCARTA_DEATH_PATHWAY	0.740893	1	-0.849158	1	0.793745	1	-1.33918	0.2845	-1.15675	0.470382	-1.13582	0.473535
BIOCARTA_ECM_PATHWAY	-1.52094	0.217121	-1.37394	1	0.569033	1	-1.44319	0.245424	-1.38831	0.312858	-1.63536	0.20206
BIOCARTA_EDG1_PATHWAY	-1.98435	0.0339076	-1.49293	1	1.04995	1	-1.2435	0.342915	-1.20939	0.433638	-1.50553	0.230386
BIOCARTA_EFP_PATHWAY	0.752575	1	0.848365	1	0.50277	1	-1.15599	0.430252	-0.923921	0.711141	-0.793822	0.885502
BIOCARTA_EGF_PATHWAY	-1.76581	0.0957146	-1.34421	1	0.692955	1	-1.67863	0.147509	-1.64234	0.254434	-1.6595	0.207563
BIOCARTA_EICOSANOID_PATHWAY	NA	NA	NA	NA	NA	NA	-1.05055	0.516521	-1.1074	0.512157	NA	NA
BIOCARTA_EIF_PATHWAY	-0.96737	0.675184	-0.993862	1	0.556097	1	-0.71739	0.880228	-0.413087	0.997573	-0.627239	0.954319
BIOCARTA_EIF4_PATHWAY	-1.02946	0.611533	-1.02715	1	0.985205	1	-1.30809	0.282029	-1.24489	0.392346	-1.13676	0.479594
BIOCARTA_EPO_PATHWAY	-1.48772	0.23515	-0.95477	1	1.19411	1	-1.22735	0.362452	-1.30013	0.346999	-1.19533	0.444161
BIOCARTA_ERAD_PATHWAY	-0.661713	0.941758	0.511236	1	0.725022	1	-0.669368	0.920207	0.419941	0.997283	0.547906	1
BIOCARTA_ERK_PATHWAY	-1.21199	0.445607	-0.710772	1	1.20054	1	-1.24922	0.351024	-1.06446	0.550008	-1.32889	0.372406
BIOCARTA_ERK5_PATHWAY	-1.16572	0.505	-0.767939	1	0.802598	1	-0.960536	0.63171	-0.802088	0.814977	-0.828916	0.863445
BIOCARTA_ETS_PATHWAY	-1.34593	0.343799	-0.626027	1	1.28199	1	-1.20195	0.384113	-0.919173	0.711322	-0.79279	0.877295
BIOCARTA_FAS_PATHWAY	-1.16028	0.507622	-0.618533	1	-0.844433	1	-1.6541	0.153773	-1.47308	0.224377	-1.38439	0.335934
BIOCARTA_FCER1_PATHWAY	-1.66491	0.17077	-1.18885	0.863216	0.626335	1	-1.5022	0.271813	-1.57427	0.20117	-1.20867	0.447146
BIOCARTA_FMLP_PATHWAY	-1.16967	0.506192	-0.578627	0.992006	0.972246	1	1.06862	1	-0.906637	0.7168	0.859432	1
BIOCARTA_G1_PATHWAY	-0.676589	0.937453	-0.744348	1	-1.22625	0.916953	-1.2453	0.346214	-1.181	0.455942	-1.36861	0.343349
BIOCARTA_G2_PATHWAY	-1.04091	0.606324	-0.673527	1	-0.582425	1	-0.619262	0.942755	-0.802455	0.82277	-0.900485	0.786882
BIOCARTA_GCR_PATHWAY	-0.920633	0.711881	0.97415	1	-0.574807	1	-1.33904	0.278797	-1.34483	0.326876	-0.881716	0.804142
BIOCARTA_GH_PATHWAY	-1.78765	0.112091	-1.23713	1	0.532222	1	-1.4865	0.273845	-1.36221	0.314751	-1.66708	0.2304
BIOCARTA_GLEEVEC_PATHWAY	-1.47506	0.227522	-1.22191	0.977698	0.847762	1	-1.69055	0.151318	-1.7033	0.403605	-1.63742	0.222731
BIOCARTA_GPCR_PATHWAY	-1.62202	0.159273	-1.11012	1	0.850208	1	-1.5544	0.220719	-1.59606	0.21177	-1.5127	0.28826
BIOCARTA_GSK3_PATHWAY	-1.23533	0.429677	-1.14343	0.954468	0.865075	1	-1.13933	0.420055	-0.983331	0.632909	-1.05441	0.583852
BIOCARTA_HCMV_PATHWAY	-1.37839	0.307142	-0.829181	1	0.665608	1	-1.1048	0.450858	-1.14606	0.467083	-1.17464	0.457589
BIOCARTA_HDAC_PATHWAY	-1.26041	0.402635	-0.861615	1	0.356615	0.999693	-1.15477	0.425984	-1.18372	0.458543	-1.20527	0.435921
BIOCARTA_HER2_PATHWAY	-1.06963	0.584709	0.6432	1	0.543156	1	-1.13586	0.419746	-1.12724	0.484365	-1.01926	0.60919
BIOCARTA_HIF_PATHWAY	-0.90019	0.741071	-0.80665	1	0.923525	1	-1.0307	0.542121	-1.07157	0.54532	-0.744074	0.874965
BIOCARTA_HIVNEF_PATHWAY	-0.969598	0.67951	-0.806038	1	0.662305	1	-1.48181	0.269784	-1.27178	0.382552	-1.04486	0.594845
BIOCARTA_IGF1_PATHWAY	-1.48261	0.224807	-1.29319	1	0.822457	1	-1.6586	0.161507	-1.56249	0.194508	-1.48189	0.257049
BIOCARTA_IGF1MTOR_PATHWAY	-0.70015	0.94105	-0.926529	1	1.03511	1	-0.663316	0.917385	-0.538213	0.983125	-0.649058	0.948193
BIOCARTA_IGF1R_PATHWAY	-1.23612	0.436996	-1.18121	0.855999	1.04825	1	-1.44848	0.244186	-1.48435	0.243449	-1.41279	0.330233
BIOCARTA_IL12_PATHWAY	-1.22013	0.438613	0.952856	1	1.32408	1	NA	NA	NA	NA	NA	NA
BIOCARTA_IL1R_PATHWAY	-1.09292	0.568418	-0.635303	1	1.09065	1	-1.64195	0.153729	-1.55248	0.19749	-1.1702	0.457672
BIOCARTA_IL2_PATHWAY	-1.47065	0.225023	-1.08265	1	0.971963	1	-1.36054	0.289835	-1.39012	0.319442	-1.56435	0.245738
BIOCARTA_IL2RB_PATHWAY	-1.42455	0.262077	-1.33755	1	0.510749	1	-1.33985	0.296062	-1.0162	0.612548	-1.47966	0.249015
BIOCARTA_IL3_PATHWAY	NA	NA	NA	NA	NA	NA	0.554544	1	-0.684627	0.923266	-0.939753	0.73633
BIOCARTA_IL6_PATHWAY	-1.65999	0.144675	-1.20545	0.914053	0.989008	1	-1.34923	0.295304	-1.17979	0.450624	-1.17595	0.463221
BIOCARTA_IL7_PATHWAY	-1.02791	0.606151	-0.798318	1	-0.664818	1	NA	NA	NA	NA	NA	NA
BIOCARTA_INSULIN_PATHWAY	-1.58395	0.182483	-1.2508	1	0.722094	1	-1.71627	0.205798	-1.59146	0.203517	-1.59976	0.240048
BIOCARTA_INTEGRIN_PATHWAY	-1.63819	0.149012	-0.852761	1	1.04785	1	-1.43632	0.241147	-1.45303	0.247298	-1.51239	0.272235
BIOCARTA_KERATINOCYTE_PATHWAY	-1.70443	0.150494	0.463307	1	1.02807	1	-1.72923	0.721925	-1.62448	0.258767	-0.909268	0.778248
BIOCARTA_LIS1_PATHWAY	0.891947	1	0.978516	1	0.657631	1	0.934839	0.840778	0.676089	1	1.10598	1
BIOCARTA_MAL_PATHWAY	-1.04149	0.613705	-0.813391	1	0.897992	1	-0.992455	0.592514	-0.81915	0.805469	-1.07396	0.554906
BIOCARTA_MAPK_PATHWAY	-1.32861	0.329617	-0.986147	1	1.07984	1	-1.20265	0.388539	-1.31042	0.344154	-1.07749	0.556638
BIOCARTA_MCM_PATHWAY	-0.990196	0.655324	-0.803175	1	0.415584	1	-1.32395	0.281354	-0.746179	0.886744	-1.29596	0.357822
BIOCARTA_MEF2D_PATHWAY	-1.13223	0.501239	0.483062	1	-0.665204	1	-1.24631	0.350001	-1.14657	0.473255	-1.51116	0.244897
BIOCARTA_MET_PATHWAY	-1.58612	0.191554	-1.22012	0.940084	0.795189	1	-1.31627	0.281466	-1.19366	0.455201	-1.33586	0.370487
BIOCARTA_MITOCHONDRIA_PATHWAY	0.672467	1	-0.675572	1	1.21069	1	-0.951595	0.640044	0.806445	0.925842	0.507352	0.984418
BIOCARTA_MPR_PATHWAY	-1.5105	0.22179	-1.25944	1	1.21719	1	-1.28741	0.305848	-1.35252	0.321731	0.994749	1
BIOCARTA_MTA3_PATHWAY	NA	NA	NA	NA	NA	NA	-0.736878	0.864419	-0.859669	0.756484	0.701846	1
BIOCARTA_MTOR_PATHWAY	-0.712653	0.936428	-0.958067	1	0.865357	1	-0.738316	0.871031	-0.742284	0.883624	-0.755114	0.86867
BIOCARTA_NDKDYNAMIN_PATHWAY	-0.530311	0.989177	0.757256	1	-0.738586	1	-1.43765	0.246305	-1.49014	0.24454	-1.50566	0.241706
BIOCARTA_NFAT_PATHWAY	-0.726383	0.938888	0.691976	1	0.450106	1	-1.33823	0.274388	-1.31709	0.34819	-1.02666	0.620345
BIOCARTA_NFKB_PATHWAY	-0.622867	0.962755	-0.643016	1	1.06745	1	-1.47207	0.242182	-1.61244	0.252271	-1.30765	0.36245
BIOCARTA_NGF_PATHWAY	-1.48386	0.232289	-1.02235	1	0.959275	1	-1.48119	0.258509	-1.422	0.273324	-1.18006	0.464027
BIOCARTA_NKCELLS_PATHWAY	-1.34561	0.335152	-0.993831	1	1.32597	1	-1.26175	0.337384	-0.892969	0.724272	-0.773858	0.887002
BIOCARTA_NO1_PATHWAY	-0.986178	0.654859	-0.701637	1	0.915347	1	-1.18505	0.404736	-1.3806	0.308815	-0.82618	0.858833
BIOCARTA_NOS1_PATHWAY	0.926979	1	0.614133	1	-0.468456	1	-1.33974	0.289843	-1.28299	0.370189	-1.55745	0.239749
BIOCARTA_NTHI_PATHWAY	-1.17338	0.508101	-0.691181	1	0.855286	1	-0.918786	0.679179	-0.864499	0.756504	0.893789	1
BIOCARTA_NUCLEARRS_PATHWAY	-1.29689	0.358597	1.11995	1	0.992619	1	1.15889	1	1.11961	1	NA	NA
BIOCARTA_P27_PATHWAY	0.436184	0.996011	-1.03326	1	1.13344	1	-0.843562	0.742699	-0.677786	0.921071	-0.847947	0.847974
BIOCARTA_P38MAPK_PATHWAY	-1.15807	0.50309	-0.650049	1	0.715483	1	-0.889199	0.690826	-1.07516	0.545978	-0.841973	0.849322
BIOCARTA_P53_PATHWAY	0.789058	1	0.906398	1	0.801542	1	-1.05713	0.512476	-0.822601	0.808183	-1.25968	0.390274
BIOCARTA_P53HYPOXIA_PATHWAY	1.235	1	0.987408	1	1.20183	1	1.07618	1	0.877239	0.96953	-1.20777	0.440092
BIOCARTA_PAR1_PATHWAY	-1.79372	0.208047	-1.48794	1	-0.844607	1	-1.40231	0.261828	-1.47687	0.235939	-1.72065	0.209934
BIOCARTA_PDGF_PATHWAY	-1.79368	0.138698	-1.44057	1	0.688344	1	-1.72183	0.26002	-1.6716	0.279208	-1.75715	0.274986
BIOCARTA_PGC1A_PATHWAY	-1.36061	0.329322	-0.987609	1	NA	NA	NA	NA	NA	NA	NA	NA
BIOCARTA_PITX2_PATHWAY	-1.28802	0.364948	-0.871392	1	0.622873	1	-1.15828	0.432788	-1.08014	0.54473	-1.15256	0.473794
BIOCARTA_PML_PATHWAY	0.786344	1	0.736015	1	NA	NA	0.946851	0.917079	0.94263	1	0.800707	1
BIOCARTA_PPARA_PATHWAY	-1.1471	0.50612	-0.848948	1	0.878675	1	-1.52955	0.234438	-1.52607	0.217318	-1.51237	0.25711
BIOCARTA_PRC2_PATHWAY	-0.693468	0.938764	-0.743959	1	1.00525	1	-1.47738	0.244368	-1.30445	0.346693	NA	NA
BIOCARTA_PROTEASOME_PATHWAY	1.15935	1	-1.2159	0.91645	0.761566	1	1.05289	0.90093	1.4297	0.583876	0.987647	1
BIOCARTA_PS1_PATHWAY	-1.49955	0.227792	-1.09393	1	NA	NA	-1.14683	0.426008	-1.1501	0.474587	NA	NA
BIOCARTA_PTDINS_PATHWAY	-0.99585	0.652874	0.679603	1	0.793496	1	0.715186	0.986199	-0.934179	0.701863	-1.34158	0.371218
BIOCARTA_PTEN_PATHWAY	-1.09141	0.562797	-1.47757	1	0.475467	1	-1.49694	0.268034	-1.42369	0.279437	-1.69251	0.220572
BIOCARTA_PYK2_PATHWAY	-1.58369	0.172089	-0.54529	0.984973	0.682457	1	-1.45925	0.252782	-1.37376	0.304129	-1.56467	0.265361
BIOCARTA_RAC1_PATHWAY	-0.950493	0.689569	-0.718529	1	1.07712	1	0.796554	0.946999	0.907441	1	-0.816504	0.856795
BIOCARTA_RACCYCD_PATHWAY	-0.956208	0.687283	-0.810838	1	0.863435	1	-0.893506	0.698623	-0.646798	0.939975	-1.01996	0.62472
BIOCARTA_RAS_PATHWAY	-0.923766	0.714481	-1.30725	1	1.47239	1	-1.14482	0.41779	-1.16195	0.475237	-1.39044	0.336349
BIOCARTA_RB_PATHWAY	0.675365	1	-0.662675	1	-0.838754	1	NA	NA	NA	NA	NA	NA
BIOCARTA_RELA_PATHWAY	-0.717298	0.940604	-0.618132	0.99239	1.07848	1	-0.895262	0.703422	-1.0946	0.527266	-0.682502	0.928268
BIOCARTA_RHO_PATHWAY	-1.00891	0.634783	0.559282	1	1.25057	1	1.15073	1	1.22182	0.981443	-1.35074	0.366521
BIOCARTA_SHH_PATHWAY	-1.03842	0.602588	-0.922646	1	0.583861	1	NA	NA	NA	NA	NA	NA
BIOCARTA_SM_PATHWAY	-0.492728	0.988439	-1.28094	1	1.27316	1	1.39597	1	1.55775	0.604925	1.29591	1
BIOCARTA_SPPA_PATHWAY	NA	NA	NA	NA	NA	NA	-1.32589	0.284314	-1.47502	0.23003	-1.23159	0.42401
BIOCARTA_SPRY_PATHWAY	-1.6474	0.148712	-1.44166	1	0.742665	1	-1.43467	0.229293	-1.5131	0.218275	-1.39458	0.34182
BIOCARTA_STATHMIN_PATHWAY	-0.73435	0.938903	-1.01062	1	0.686275	1	-1.15278	0.423142	-1.3797	0.301978	0.596299	1
BIOCARTA_STRESS_PATHWAY	-1.14404	0.495004	-0.702181	1	1.36991	1	-1.39476	0.252408	-1.47998	0.24089	-0.757478	0.874202
BIOCARTA_TCR_PATHWAY	-1.52767	0.218133	-1.05377	1	1.03032	1	-1.56209	0.220293	-1.53496	0.214439	-1.2814	0.367614
BIOCARTA_TEL_PATHWAY	-0.87198	0.782236	0.936374	1	-0.732308	1	-1.61722	0.161929	-1.32753	0.339568	-1.30497	0.358548
BIOCARTA_TFF_PATHWAY	-0.871163	0.774632	-0.813876	1	0.90043	1	-0.892575	0.692854	-1.01194	0.605176	-1.38119	0.330596
BIOCARTA_TGFB_PATHWAY	-1.66212	0.157071	-1.20349	0.883735	-1.30509	1	-1.31742	0.285166	-1.52539	0.207598	-1.138	0.484803
BIOCARTA_TID_PATHWAY	NA	NA	NA	NA	NA	NA	-0.788146	0.810518	-0.990324	0.635669	-0.528956	0.990757
BIOCARTA_TNFR1_PATHWAY	-1.29783	0.365016	-0.715982	1	0.735512	1	-1.71403	0.167421	-1.67229	0.371273	-1.32177	0.35693
BIOCARTA_TNFR2_PATHWAY	0.639418	1	-0.553001	0.992127	0.972096	1	-1.1112	0.451509	-0.985779	0.636141	-1.01932	0.61732
BIOCARTA_TOB1_PATHWAY	-0.936008	0.708063	-0.70328	1	-0.801688	1	NA	NA	NA	NA	NA	NA
BIOCARTA_TOLL_PATHWAY	0.753579	1	-0.806417	1	1.26352	1	-1.5341	0.240707	-1.43455	0.270309	-1.16939	0.451457
BIOCARTA_TPO_PATHWAY	-1.69325	0.148648	-1.19651	0.870889	0.669275	1	-1.60159	0.172709	-1.58114	0.205815	-1.54672	0.243358
BIOCARTA_VDR_PATHWAY	-0.792359	0.883733	-0.781682	1	0.49014	1	-0.84187	0.737834	-0.735321	0.88405	-1.30171	0.356969
BIOCARTA_VEGF_PATHWAY	-1.08654	0.562644	-1.06623	1	-0.447183	0.997611	-1.21777	0.370201	-1.21961	0.422531	-0.781483	0.885078
BIOCARTA_VIP_PATHWAY	-1.05724	0.590719	-1.06428	1	0.513089	1	-1.09746	0.456378	-1.04349	0.579714	-1.2284	0.42146
BIOCARTA_WNT_PATHWAY	-1.44923	0.232151	-1.29375	1	0.953681	1	-1.34844	0.289546	-1.22575	0.418966	-1.10468	0.51406

## Sheet: KEGG
	Jurkat_Arsenic_Trioxide_vs_NaOH		Jurkat_Realgar_vs_NaOH		Jurkat_Orpiment_vs_NaOH		NB4_Arsenic_Trioxide_vs_NaOH		NB4_Realgar_vs_NaOH		NB-4_Orpiment_vs_NaOH
NAME	NES	FDR	NES	FDR	NES	FDR	NES	FDR	NES	FDR	NES	FDR
KEGG_ABC_TRANSPORTERS	1.62889	0.169691	1.69726	0.199692	-0.605719	1	-0.952667	0.653966	-0.862009	0.831587	0.93049	1
KEGG_ACUTE_MYELOID_LEUKEMIA	-1.47546	0.173122	-1.0633	0.733113	1.32916	0.411378	-1.29277	0.321538	-1.26516	0.385945	-1.42307	0.278606
KEGG_ADHERENS_JUNCTION	-1.66001	0.0957708	-0.924078	0.833928	0.83871	0.958414	-1.46741	0.188704	-1.56288	0.153225	-0.975716	0.718742
KEGG_ADIPOCYTOKINE_SIGNALING_PATHWAY	-1.33962	0.244022	-1.04642	0.72525	0.824798	0.977262	-0.994469	0.610203	-1.03914	0.577349	-0.82482	0.960537
KEGG_ALANINE_ASPARTATE_AND_GLUTAMATE_METABOLISM	0.948241	0.920908	0.93845	1	0.96302	0.829275	0.848097	0.972055	1.24332	0.487134	1.21333	1
KEGG_ALDOSTERONE_REGULATED_SODIUM_REABSORPTION	-1.74169	0.0546412	-1.53149	0.456599	1.39558	0.34379	-1.56876	0.146935	-1.59659	0.147233	-1.68642	0.0741621
KEGG_ALLOGRAFT_REJECTION	-1.81802	0.0393599	-1.5564	0.580172	1.55076	0.209111	NA	NA	NA	NA	NA	NA
KEGG_ALZHEIMERS_DISEASE	-0.621474	0.99605	-0.84068	0.962695	1.57255	0.228397	-0.709658	0.954618	-0.785987	0.902239	0.766403	1
KEGG_AMINO_SUGAR_AND_NUCLEOTIDE_SUGAR_METABOLISM	0.942042	0.89271	0.857791	1	1.4053	0.334101	1.04502	0.859783	0.806901	0.931454	-0.87836	0.865522
KEGG_AMINOACYL_TRNA_BIOSYNTHESIS	0.487834	1	0.912157	1	0.99417	0.787372	0.392344	0.999608	0.967878	0.813308	-0.464197	1
KEGG_AMYOTROPHIC_LATERAL_SCLEROSIS_ALS	0.815843	1	1.13486	1	1.69144	0.102084	-1.05695	0.552432	-1.05801	0.544618	-0.666981	1
KEGG_ANTIGEN_PROCESSING_AND_PRESENTATION	-0.97078	0.684392	-1.28426	0.558004	1.65629	0.130734	-1.37443	0.250247	1.28856	0.505035	0.621316	1
KEGG_APOPTOSIS	-0.962163	0.685703	-0.899501	0.874625	1.13309	0.659489	-1.18777	0.385988	-1.10076	0.493813	-1.27198	0.37203
KEGG_ARACHIDONIC_ACID_METABOLISM	1.7618	0.0804715	1.5614	0.506989	1.14299	0.692401	1.04985	0.923397	0.932181	0.861063	1.15656	0.915731
KEGG_ARGININE_AND_PROLINE_METABOLISM	1.1572	0.721482	1.07537	1	1.13817	0.668736	1.20075	0.931071	0.90491	0.909611	0.960749	1
KEGG_ARRHYTHMOGENIC_RIGHT_VENTRICULAR_CARDIOMYOPATHY_ARVC	-0.840297	0.856621	-0.95473	0.83877	0.987192	0.796226	-1.76289	0.0527071	-1.82369	0.0260613	-1.71038	0.0781326
KEGG_AUTOIMMUNE_THYROID_DISEASE	-1.81281	0.0320041	-1.65617	1	1.51152	0.249664	NA	NA	NA	NA	NA	NA
KEGG_AXON_GUIDANCE	-1.22201	0.337022	-0.799354	0.999821	1.49845	0.241611	-1.51105	0.181908	-1.57404	0.149623	-1.10668	0.521036
KEGG_B_CELL_RECEPTOR_SIGNALING_PATHWAY	-1.45221	0.180065	-1.16838	0.675292	1.11268	0.67109	-1.36207	0.263338	-1.30149	0.393096	-0.947912	0.746935
KEGG_BASAL_CELL_CARCINOMA	-1.36462	0.237491	-1.27684	0.554156	-1.07817	0.976546	-1.38445	0.251533	-1.22614	0.386227	0.80902	1
KEGG_BASAL_TRANSCRIPTION_FACTORS	-0.949797	0.703481	-1.32679	0.511	0.672402	1	-0.624504	0.980182	-0.602844	0.989149	-0.38626	1
KEGG_BASE_EXCISION_REPAIR	1.08384	0.839793	0.497249	1	1.27261	0.458832	-0.446538	0.997663	-0.492095	1	-0.529869	1
KEGG_BETA_ALANINE_METABOLISM	1.38558	0.518153	1.13778	1	1.10414	0.672411	0.803507	0.994429	-0.873104	0.828098	1.21606	1
KEGG_BIOSYNTHESIS_OF_UNSATURATED_FATTY_ACIDS	-1.14853	0.438171	-1.29743	0.546776	-0.544581	0.989558	-0.983758	0.626332	-0.708589	0.985576	-1.3041	0.351856
KEGG_BLADDER_CANCER	0.654205	1	1.03242	1	1.06581	0.715726	-1.31592	0.304279	-1.17112	0.440781	-0.987526	0.699618
KEGG_BUTANOATE_METABOLISM	1.06035	0.800068	-0.411907	0.999208	1.28765	0.433428	-1.13993	0.455607	-1.16247	0.45079	-0.603865	1
KEGG_CALCIUM_SIGNALING_PATHWAY	1.11755	0.75765	0.845228	1	1.30586	0.41121	-1.12341	0.474485	-1.24303	0.394418	-1.1492	0.483174
KEGG_CARDIAC_MUSCLE_CONTRACTION	0.803016	1	0.897055	1	1.47495	0.276003	-1.27229	0.345077	-1.48331	0.210045	-1.01646	0.63674
KEGG_CELL_ADHESION_MOLECULES_CAMS	-1.61215	0.112801	-1.37094	0.582149	1.3177	0.415837	-1.84826	0.0318086	-1.36891	0.308756	1.11679	1
KEGG_CELL_CYCLE	-0.834073	0.859001	-1.26943	0.529283	-1.04514	0.919267	-1.53761	0.15599	-1.43435	0.244337	-1.19532	0.429844
KEGG_CHEMOKINE_SIGNALING_PATHWAY	-2.04482	0.00400027	-1.23375	0.58198	1.39553	0.331105	1.20034	0.855668	1.33452	0.563327	1.01877	1
KEGG_CHRONIC_MYELOID_LEUKEMIA	-1.1893	0.380474	0.729975	1	0.842494	0.959785	-1.32083	0.304084	-1.33045	0.365772	-1.42676	0.286879
KEGG_CIRCADIAN_RHYTHM_MAMMAL	NA	NA	NA	NA	NA	NA	-1.26151	0.348468	-1.27142	0.392841	NA	NA
KEGG_CITRATE_CYCLE_TCA_CYCLE	-0.695125	0.960528	0.502577	1	1.37718	0.348196	-1.03051	0.586753	0.699961	0.962827	-0.790743	1
KEGG_COLORECTAL_CANCER	-1.24302	0.317132	-1.43939	0.504715	1.03301	0.763796	-1.20994	0.379467	-1.303	0.40198	-1.33299	0.35564
KEGG_COMPLEMENT_AND_COAGULATION_CASCADES	1.22701	0.566662	-1.06274	0.719446	-1.12061	1	-1.15633	0.437702	-1.17729	0.444708	-1.28521	0.366756
KEGG_CYSTEINE_AND_METHIONINE_METABOLISM	-1.10245	0.501498	-0.980639	0.828111	0.556403	1	-1.08236	0.529088	1.15116	0.661305	0.690713	1
KEGG_CYTOKINE_CYTOKINE_RECEPTOR_INTERACTION	-1.47274	0.169472	-1.08625	0.708647	1.42587	0.329497	-1.20279	0.378522	1.31648	0.515164	-1.3303	0.346993
KEGG_CYTOSOLIC_DNA_SENSING_PATHWAY	0.986078	0.902733	0.746981	1	1.13802	0.65732	0.772171	1	1.41408	0.529895	0.909651	1
KEGG_DILATED_CARDIOMYOPATHY	-1.07381	0.545469	-0.931465	0.838265	-0.94406	0.993045	-1.68997	0.0845801	-1.84219	0.0270355	-1.78724	0.206019
KEGG_DNA_REPLICATION	-0.987622	0.692751	-0.94449	0.829957	0.549577	1	-0.946849	0.658802	0.5583	0.983859	-0.604054	1
KEGG_DORSO_VENTRAL_AXIS_FORMATION	-1.31008	0.260603	-1.50969	0.453228	-0.558343	1	-1.04441	0.564468	-0.794797	0.898113	-0.654092	1
KEGG_DRUG_METABOLISM_CYTOCHROME_P450	1.66984	0.150591	1.46221	0.498079	-1.49592	0.467451	-0.778262	0.905028	-0.815265	0.882476	-0.696038	1
KEGG_DRUG_METABOLISM_OTHER_ENZYMES	0.433314	0.998493	0.365521	0.999774	-1.22157	0.896766	1.26173	0.855129	1.35973	0.549364	1.16113	0.956928
KEGG_ECM_RECEPTOR_INTERACTION	-1.35212	0.247696	-1.06574	0.740854	1.0012	0.788397	-1.93328	0.030567	-1.88216	0.0447767	-1.35066	0.33542
KEGG_ENDOCYTOSIS	-1.3134	0.262032	-0.884302	0.900792	1.21304	0.563229	-1.41333	0.240574	-1.36256	0.309258	-1.24532	0.385077
KEGG_ENDOMETRIAL_CANCER	-1.03185	0.636458	-1.08169	0.70669	1.10103	0.670303	-0.997559	0.611199	-1.0898	0.508181	-1.437	0.301485
KEGG_EPITHELIAL_CELL_SIGNALING_IN_HELICOBACTER_PYLORI_INFECTION	-0.620615	0.986006	-0.578965	1	1.30891	0.41463	1.10861	0.85192	1.09729	0.634242	1.32227	0.794357
KEGG_ERBB_SIGNALING_PATHWAY	-1.36831	0.247341	0.828544	1	1.09713	0.670886	-1.27504	0.347417	-1.23279	0.389911	-1.14393	0.46651
KEGG_ETHER_LIPID_METABOLISM	0.612974	1	-0.958424	0.84056	0.78368	1	1.26235	0.958928	1.14858	0.636928	1.19004	1
KEGG_FATTY_ACID_METABOLISM	0.739327	1	-0.968089	0.837982	-0.983733	0.924756	-0.757391	0.907132	-0.649354	0.994792	0.399242	0.999191
KEGG_FC_EPSILON_RI_SIGNALING_PATHWAY	-1.57632	0.121075	-1.1354	0.659824	1.02683	0.759417	-0.971089	0.637832	-1.10888	0.491051	0.718922	1
KEGG_FC_GAMMA_R_MEDIATED_PHAGOCYTOSIS	-1.29014	0.277412	-0.796883	0.99219	1.05397	0.727034	0.882395	0.995137	-0.921882	0.769762	-1.02206	0.652066
KEGG_FOCAL_ADHESION	-1.64358	0.101069	-0.972109	0.839877	0.953047	0.845397	-1.89254	0.0266288	-1.80432	0.0291353	-1.454	0.331697
KEGG_FRUCTOSE_AND_MANNOSE_METABOLISM	1.18165	0.672299	0.843604	1	1.22006	0.55596	0.812004	1	-0.657047	0.99982	-1.41213	0.272032
KEGG_GALACTOSE_METABOLISM	0.916193	0.920177	1.00271	1	1.08066	0.69452	1.12253	0.850958	0.818694	0.951198	-0.755274	1
KEGG_GAP_JUNCTION	-0.908202	0.753224	-0.665862	1	0.596885	1	-1.7025	0.0833769	-1.80202	0.0252184	-1.72121	0.0812728
KEGG_GLIOMA	-1.3805	0.236158	-0.678475	1	0.622924	1	-1.44924	0.204381	-1.38476	0.301064	-1.45267	0.311062
KEGG_GLUTATHIONE_METABOLISM	1.42063	0.464732	1.29703	0.96134	1.50608	0.242816	0.880237	0.972473	0.960745	0.807923	0.764433	1
KEGG_GLYCEROLIPID_METABOLISM	-0.99835	0.697873	0.979292	1	-0.896116	1	-0.968651	0.635299	0.814371	0.938157	0.621954	1
KEGG_GLYCEROPHOSPHOLIPID_METABOLISM	0.574961	1	-0.703377	1	0.924186	0.868556	-0.791625	0.902765	-0.856692	0.823481	-0.672584	1
KEGG_GLYCINE_SERINE_AND_THREONINE_METABOLISM	-0.920705	0.744408	1.14967	1	1.75294	0.0758285	0.890802	1	0.984202	0.818686	1.17058	1
KEGG_GLYCOLYSIS_GLUCONEOGENESIS	0.527502	1	0.465301	1	1.11077	0.665509	-0.76599	0.913893	-0.976182	0.6735	-0.952907	0.755251
KEGG_GLYCOSAMINOGLYCAN_BIOSYNTHESIS_CHONDROITIN_SULFATE	-1.41607	0.20979	-0.814742	1	1.18021	0.632971	-1.30108	0.314438	-1.08677	0.507707	-1.62694	0.119553
KEGG_GLYCOSAMINOGLYCAN_BIOSYNTHESIS_HEPARAN_SULFATE	-1.40728	0.20659	-0.714988	1	0.985843	0.789909	-1.62722	0.121393	-1.62081	0.143896	-1.27833	0.369837
KEGG_GLYCOSAMINOGLYCAN_BIOSYNTHESIS_KERATAN_SULFATE	NA	NA	NA	NA	NA	NA	-1.35826	0.261419	-1.2479	0.392678	NA	NA
KEGG_GLYCOSAMINOGLYCAN_DEGRADATION	1.36775	0.474896	0.987904	1	1.07173	0.70974	-1.19325	0.388848	-1.52599	0.177363	-1.48473	0.29018
KEGG_GLYCOSPHINGOLIPID_BIOSYNTHESIS_LACTO_AND_NEOLACTO_SERIES	-0.854332	0.838935	-0.651997	1	NA	NA	-0.979707	0.627211	-1.11366	0.488578	-1.04471	0.637332
KEGG_GLYCOSYLPHOSPHATIDYLINOSITOL_GPI_ANCHOR_BIOSYNTHESIS	0.942462	0.913779	1.16996	1	-1.12713	1	1.17152	0.778943	0.806178	0.912401	0.726486	1
KEGG_GLYOXYLATE_AND_DICARBOXYLATE_METABOLISM	-0.980575	0.689904	0.516295	1	-0.575741	1	0.579048	1	0.974837	0.819598	0.546652	1
KEGG_GNRH_SIGNALING_PATHWAY	-1.18828	0.374938	0.744721	1	1.21183	0.554247	-1.4954	0.182661	-1.50482	0.187087	-1.31252	0.35795
KEGG_GRAFT_VERSUS_HOST_DISEASE	-1.73494	0.0517773	-1.4699	0.517791	NA	NA	NA	NA	NA	NA	NA	NA
KEGG_HEDGEHOG_SIGNALING_PATHWAY	-1.24486	0.327966	-1.13061	0.640082	-0.762167	1	-1.07073	0.545653	-1.15448	0.458705	1.05277	1
KEGG_HEMATOPOIETIC_CELL_LINEAGE	0.916179	0.899353	-0.812438	0.998582	1.56811	0.217321	-1.40015	0.244256	-1.28415	0.386474	-1.11342	0.516353
KEGG_HISTIDINE_METABOLISM	1.30156	0.511524	-0.794353	0.983923	0.795241	1	1.03444	0.823494	1.10743	0.660168	1.05092	1
KEGG_HOMOLOGOUS_RECOMBINATION	0.978352	0.87642	0.845004	1	-1.01979	0.864948	0.865795	0.955911	0.798431	0.906072	0.59918	1
KEGG_HUNTINGTONS_DISEASE	0.733949	1	-0.906139	0.86937	1.79378	0.0582355	1.02897	0.807145	1.10616	0.637361	0.751578	1
KEGG_HYPERTROPHIC_CARDIOMYOPATHY_HCM	-0.801411	0.897351	-0.77001	1	-1.37336	0.658019	-1.77786	0.0516213	-1.86575	0.026998	-1.74891	0.152862
KEGG_INOSITOL_PHOSPHATE_METABOLISM	0.693769	1	0.502277	1	1.1611	0.651692	-0.709284	0.945812	-1.12622	0.486348	-1.02972	0.643177
KEGG_INSULIN_SIGNALING_PATHWAY	-1.53382	0.138891	-0.958691	0.853468	0.665589	1	-1.01677	0.592907	-1.17767	0.45241	-1.31087	0.349395
KEGG_INTESTINAL_IMMUNE_NETWORK_FOR_IGA_PRODUCTION	-1.21255	0.346766	-1.37145	0.629177	0.94674	0.852181	-0.945408	0.654497	1.13764	0.635255	1.02277	1
KEGG_JAK_STAT_SIGNALING_PATHWAY	-1.59416	0.111456	-1.14247	0.694518	0.623473	1	-1.5998	0.142044	-1.40285	0.276429	-1.48836	0.308389
KEGG_LEISHMANIA_INFECTION	-1.30769	0.257982	-1.06134	0.707867	1.44597	0.295207	1.0483	0.887367	-0.937731	0.752853	0.977217	1
KEGG_LEUKOCYTE_TRANSENDOTHELIAL_MIGRATION	-1.54243	0.137646	-1.35187	0.562651	1.13922	0.677878	0.878436	0.949979	-0.891377	0.808094	-0.851491	0.914882
KEGG_LONG_TERM_DEPRESSION	-1.22735	0.33503	-1.13842	0.668155	0.671486	1	0.911555	1	-0.92606	0.769793	-0.922103	0.770006
KEGG_LONG_TERM_POTENTIATION	-1.36605	0.242518	-1.16617	0.661035	0.608928	1	-1.2507	0.361176	-1.2887	0.386868	-1.44223	0.310795
KEGG_LYSINE_DEGRADATION	1.03121	0.813041	0.690811	1	0.843399	0.967464	-1.21998	0.38135	-0.984421	0.663553	-1.35778	0.333762
KEGG_LYSOSOME	1.37515	0.499836	1.12703	1	1.08807	0.685858	1.13576	0.856069	1.02672	0.726737	-0.945213	0.743624
KEGG_MAPK_SIGNALING_PATHWAY	-1.11367	0.484463	0.684854	1	1.0505	0.72614	-1.42135	0.236953	-1.46166	0.211596	-1.22706	0.39404
KEGG_MELANOGENESIS	-1.76541	0.0486263	-1.5485	0.486732	0.752605	0.986802	-1.50957	0.173991	-1.68847	0.0819526	-1.32498	0.345558
KEGG_MELANOMA	-0.931807	0.727109	-0.549575	0.99665	0.855693	0.959178	-1.11122	0.491212	-1.18638	0.442829	-1.41251	0.284935
KEGG_METABOLISM_OF_XENOBIOTICS_BY_CYTOCHROME_P450	1.8519	0.0443598	1.49326	0.649891	0.938203	0.863914	-1.24488	0.356731	-1.1439	0.465995	-0.952951	0.766107
KEGG_MISMATCH_REPAIR	0.980498	0.894859	0.620792	1	-0.55348	1	0.581107	1	0.828247	0.954041	-0.558665	1
KEGG_MTOR_SIGNALING_PATHWAY	-1.45416	0.185107	-1.31368	0.521154	0.851748	0.958414	-0.582592	0.987156	-0.706743	0.977621	-1.04408	0.628191
KEGG_N_GLYCAN_BIOSYNTHESIS	-1.01272	0.674247	0.501277	1	0.738324	0.990392	-0.933177	0.672778	-0.609702	0.995938	-0.525134	1
KEGG_NATURAL_KILLER_CELL_MEDIATED_CYTOTOXICITY	-1.94163	0.0127805	-0.867463	0.929831	1.12214	0.666751	-1.5968	0.132644	-1.29526	0.383924	-1.01872	0.640783
KEGG_NEUROACTIVE_LIGAND_RECEPTOR_INTERACTION	1.4419	0.466016	1.46504	0.607405	1.16581	0.65113	-1.03021	0.57978	-1.14403	0.473539	-1.03684	0.636061
KEGG_NEUROTROPHIN_SIGNALING_PATHWAY	-1.34277	0.246237	-1.054	0.716436	1.0299	0.761778	-1.4707	0.192687	-1.26599	0.394056	-0.941731	0.742569
KEGG_NICOTINATE_AND_NICOTINAMIDE_METABOLISM	0.888901	0.908925	0.71798	1	0.995301	0.794302	1.5768	0.605691	1.58669	0.264607	1.56817	0.39085
KEGG_NITROGEN_METABOLISM	NA	NA	NA	NA	-1.50563	0.877449	0.679776	1	0.558921	1	1.41411	0.608854
KEGG_NOD_LIKE_RECEPTOR_SIGNALING_PATHWAY	0.653407	1	0.751166	1	0.670754	1	0.905646	0.989887	1.18761	0.593619	1.16278	1
KEGG_NON_SMALL_CELL_LUNG_CANCER	-0.969217	0.678931	0.864936	1	0.879969	0.923377	-1.00567	0.609112	-1.12278	0.478144	-1.24365	0.378183
KEGG_NOTCH_SIGNALING_PATHWAY	-0.918145	0.740503	-1.0391	0.733949	1.41494	0.325985	-1.20362	0.384036	-1.23195	0.383342	-1.18472	0.443422
KEGG_NUCLEOTIDE_EXCISION_REPAIR	0.829164	1	-0.607493	1	0.538255	0.996205	0.578701	0.997874	0.594319	1	0.513544	1
KEGG_O_GLYCAN_BIOSYNTHESIS	-1.62926	0.102305	-1.37572	0.669014	-0.855457	1	-1.32353	0.307788	-1.17312	0.444847	-1.15217	0.496435
KEGG_OLFACTORY_TRANSDUCTION	1.07591	0.804998	0.707155	1	-1.06153	0.942623	NA	NA	NA	NA	NA	NA
KEGG_ONE_CARBON_POOL_BY_FOLATE	-0.973049	0.688672	0.980339	1	1.58464	0.226717	-0.804526	0.890928	0.871232	0.949063	0.653512	1
KEGG_OOCYTE_MEIOSIS	-1.11558	0.489102	-1.37033	0.542338	-1.02866	0.902617	-1.56342	0.142524	-1.61527	0.136428	-1.61967	0.114381
KEGG_OTHER_GLYCAN_DEGRADATION	1.06362	0.817252	1.21316	1	1.29703	0.420518	-0.789396	0.897089	-0.86594	0.833132	-1.0204	0.646359
KEGG_OXIDATIVE_PHOSPHORYLATION	1.14804	0.719037	-0.933506	0.846033	1.73791	0.0716884	1.44685	0.698784	1.47897	0.426089	1.42645	0.674984
KEGG_P53_SIGNALING_PATHWAY	0.829479	1	0.792781	1	0.768939	1	-1.2452	0.363375	-1.12411	0.483006	-1.0781	0.568093
KEGG_PANCREATIC_CANCER	-1.18597	0.371843	-1.13912	0.684733	1.01436	0.784233	-1.21757	0.379195	-1.20446	0.414069	-1.22272	0.393489
KEGG_PARKINSONS_DISEASE	0.929528	0.90556	-0.991384	0.82148	1.83044	0.0680156	1.32034	0.955903	1.58832	0.327487	1.47084	0.61988
KEGG_PATHOGENIC_ESCHERICHIA_COLI_INFECTION	1.08161	0.815684	0.672591	1	0.810417	0.995835	-1.54051	0.161837	-1.42152	0.253984	-1.69881	0.075073
KEGG_PATHWAYS_IN_CANCER	-1.33853	0.238806	-1.00746	0.802044	0.752733	0.995151	-1.68011	0.0822451	-1.51576	0.181702	-1.3647	0.332023
KEGG_PENTOSE_PHOSPHATE_PATHWAY	-0.808899	0.894792	-1.2267	0.580794	1.38884	0.334228	1.05034	0.967714	1.12545	0.637532	0.593216	1
KEGG_PEROXISOME	-0.749833	0.944504	-0.986178	0.823786	1.42349	0.320159	0.644665	1	0.740743	0.937092	0.689733	1
KEGG_PHOSPHATIDYLINOSITOL_SIGNALING_SYSTEM	-0.780827	0.922118	0.545096	1	0.922762	0.862211	-1.02223	0.589137	-1.25486	0.38772	-1.23681	0.383445
KEGG_PORPHYRIN_AND_CHLOROPHYLL_METABOLISM	1.32727	0.511301	0.787479	1	1.46244	0.288542	1.4925	0.710413	1.40549	0.48755	1.20259	1
KEGG_PPAR_SIGNALING_PATHWAY	-1.26414	0.310622	-1.34201	0.523398	1.37599	0.339456	-1.22775	0.374178	-1.29745	0.390891	-0.934878	0.749471
KEGG_PRIMARY_IMMUNODEFICIENCY	1.24684	0.568582	-0.767548	1	1.11369	0.679108	-1.00291	0.60713	-0.802461	0.895108	0.779332	1
KEGG_PRION_DISEASES	-0.991802	0.70367	-1.19192	0.663439	1.31341	0.413897	1.19764	0.800146	1.32697	0.533946	0.713991	1
KEGG_PROGESTERONE_MEDIATED_OOCYTE_MATURATION	-1.24473	0.321179	-1.12381	0.644946	0.573919	1	-1.40951	0.237111	-1.58307	0.151225	-1.36614	0.344005
KEGG_PROPANOATE_METABOLISM	1.03995	0.812042	0.735601	1	1.00553	0.797006	-1.26156	0.356101	-1.0174	0.616432	-0.554979	1
KEGG_PROSTATE_CANCER	-0.97609	0.690771	-0.992832	0.832046	0.903625	0.887096	-1.14199	0.458753	-1.25593	0.395068	-1.43055	0.295861
KEGG_PROTEASOME	1.55382	0.270005	-0.756408	1	1.33969	0.398231	0.835688	0.97558	1.74337	0.208654	0.974736	1
KEGG_PROTEIN_EXPORT	0.890975	0.943838	-1.24765	0.567882	0.705017	1	1.29496	0.931555	1.2612	0.534837	0.743756	1
KEGG_PROXIMAL_TUBULE_BICARBONATE_RECLAMATION	-1.09	0.519049	0.812694	1	-0.735483	1	NA	NA	NA	NA	NA	NA
KEGG_PURINE_METABOLISM	-0.718665	0.959143	0.990507	1	0.857062	0.965834	-0.763896	0.907442	-0.672351	0.999028	-0.764564	1
KEGG_PYRIMIDINE_METABOLISM	-0.543345	0.988082	0.840593	1	0.761653	0.999404	0.752699	0.988135	1.07714	0.662674	0.918334	1
KEGG_PYRUVATE_METABOLISM	-0.774539	0.921119	-1.0219	0.771509	1.14195	0.682379	-1.08629	0.528705	-0.886795	0.809207	0.464021	1
KEGG_REGULATION_OF_ACTIN_CYTOSKELETON	-1.83963	0.0384938	-1.27042	0.548207	0.983293	0.787028	-1.34632	0.275432	-1.3842	0.29016	-1.72595	0.0981985
KEGG_REGULATION_OF_AUTOPHAGY	1.54689	0.24253	0.64337	1	-0.927287	0.986279	1.2444	0.832976	0.773374	0.910532	0.49206	1
KEGG_RENAL_CELL_CARCINOMA	-1.50554	0.161597	-1.14948	0.691617	0.72659	0.996767	-1.04817	0.564114	-1.07137	0.52395	-1.14495	0.483003
KEGG_RETINOL_METABOLISM	-0.985772	0.687175	0.961275	1	0.892445	0.904616	0.74375	0.979337	1.31612	0.47628	1.67022	0.460128
KEGG_RIBOSOME	0.651543	1	-1.34217	0.555441	1.95084	0.017912	1.0412	0.835314	1.65597	0.270433	1.63661	0.317246
KEGG_RIG_I_LIKE_RECEPTOR_SIGNALING_PATHWAY	-0.722982	0.965085	-0.709145	1	0.934545	0.862516	-1.06952	0.540954	0.793708	0.896018	0.799693	1
KEGG_RNA_DEGRADATION	0.639256	1	-0.681728	1	0.790571	1	0.923976	0.997328	0.842249	0.946247	-0.311215	1
KEGG_RNA_POLYMERASE	0.607894	1	1.08934	1	1.172	0.645537	0.969953	0.924111	1.2543	0.518477	0.873474	1
KEGG_SELENOAMINO_ACID_METABOLISM	0.613854	1	0.654683	1	1.26468	0.469899	-0.926044	0.680592	0.868774	0.9306	1.06518	1
KEGG_SMALL_CELL_LUNG_CANCER	-0.907514	0.745664	-0.949306	0.841657	0.666758	1	-1.38516	0.258977	-1.24059	0.390155	-0.768271	1
KEGG_SNARE_INTERACTIONS_IN_VESICULAR_TRANSPORT	1.26802	0.574878	1.30454	1	0.75777	0.996296	0.765501	0.991068	-0.449314	0.997553	-0.644034	1
KEGG_SPHINGOLIPID_METABOLISM	-0.887355	0.779977	-0.630517	1	0.677308	1	1.0561	0.996939	0.857409	0.934865	-1.14418	0.475087
KEGG_SPLICEOSOME	0.696354	1	-0.742694	1	1.5655	0.203049	0.992716	0.88683	1.24353	0.515215	0.420047	1
KEGG_STARCH_AND_SUCROSE_METABOLISM	1.12413	0.767216	0.739384	1	-0.713058	1	1.44153	0.576254	1.07643	0.640593	1.05628	1
KEGG_STEROID_BIOSYNTHESIS	-0.989022	0.699838	-0.844225	0.968468	1.4467	0.308252	0.789341	0.996538	-0.859552	0.827474	-0.748285	1
KEGG_STEROID_HORMONE_BIOSYNTHESIS	1.35281	0.479275	0.88596	1	1.00183	0.796733	NA	NA	NA	NA	NA	NA
KEGG_SYSTEMIC_LUPUS_ERYTHEMATOSUS	-1.5564	0.131048	-1.60359	0.787258	1.34724	0.393415	-0.889041	0.740221	-0.915833	0.774109	-1.24813	0.399718
KEGG_T_CELL_RECEPTOR_SIGNALING_PATHWAY	-1.42272	0.208885	-1.32692	0.538772	1.25187	0.492231	-1.23277	0.371935	-1.21085	0.409195	-0.948508	0.75576
KEGG_TASTE_TRANSDUCTION	1.31509	0.508298	1.37966	0.762798	NA	NA	0.960564	0.920924	-0.987959	0.664255	0.839497	1
KEGG_TERPENOID_BACKBONE_BIOSYNTHESIS	-0.944128	0.707555	-1.13176	0.653265	0.804424	0.997795	-1.48769	0.18545	-1.08178	0.510392	-0.455383	1
KEGG_TGF_BETA_SIGNALING_PATHWAY	-1.13425	0.458287	0.719326	1	-1.22168	1	-1.18824	0.391616	-1.13403	0.477694	-1.29266	0.363131
KEGG_THYROID_CANCER	0.88901	0.928397	0.987814	1	0.460239	0.997519	-1.21054	0.385141	-1.00962	0.625476	-1.24787	0.389679
KEGG_TIGHT_JUNCTION	-1.4158	0.202656	-1.17073	0.689956	0.914649	0.871827	-1.05872	0.55663	-1.28189	0.381161	-1.15518	0.500082
KEGG_TOLL_LIKE_RECEPTOR_SIGNALING_PATHWAY	0.97802	0.854166	-0.945868	0.838916	1.06075	0.719097	-0.918209	0.689454	-1.10198	0.498435	0.958754	1
KEGG_TRYPTOPHAN_METABOLISM	1.26512	0.550448	0.762808	1	-0.756926	1	-0.967417	0.630893	1.04024	0.713784	0.877125	1
KEGG_TYPE_I_DIABETES_MELLITUS	-1.48848	0.165393	-1.57016	0.689415	1.80378	0.065124	-1.79331	0.0536411	-1.23533	0.392659	NA	NA
KEGG_TYPE_II_DIABETES_MELLITUS	-1.60666	0.108625	-1.09545	0.695818	0.933948	0.854269	-1.1334	0.461757	-1.46287	0.22016	-1.21032	0.407646
KEGG_TYROSINE_METABOLISM	1.06003	0.775128	1.12014	1	0.780996	1	1.7284	0.368411	1.85671	0.161253	1.34722	0.787805
KEGG_UBIQUITIN_MEDIATED_PROTEOLYSIS	-0.59857	0.984374	-0.92642	0.840255	-1.08016	1	-0.677077	0.965217	-0.639253	0.991006	-1.15198	0.486747
KEGG_VALINE_LEUCINE_AND_ISOLEUCINE_DEGRADATION	1.24537	0.542617	0.542424	1	0.739109	0.997831	-1.1052	0.496719	-0.9069	0.784643	0.534086	1
KEGG_VASCULAR_SMOOTH_MUSCLE_CONTRACTION	-1.33357	0.239393	-1.17826	0.686586	1.12568	0.668515	-1.5946	0.125743	-1.53863	0.172876	-1.12517	0.498417
KEGG_VASOPRESSIN_REGULATED_WATER_REABSORPTION	-0.713262	0.954132	-0.804218	1	1.32258	0.416371	-1.30677	0.311372	-1.31392	0.389759	-1.73256	0.123372
KEGG_VEGF_SIGNALING_PATHWAY	-1.24537	0.334337	-0.637256	1	1.2404	0.511393	1.19618	0.748295	0.871434	0.974398	1.07519	1
KEGG_VIBRIO_CHOLERAE_INFECTION	1.01286	0.844626	0.779719	1	0.766501	1	-0.634083	0.9849	-0.765525	0.92448	-1.08265	0.56769
KEGG_VIRAL_MYOCARDITIS	-1.49231	0.169165	-1.4547	0.50924	1.52587	0.237873	-1.38382	0.244564	-0.852861	0.821997	0.817652	1
KEGG_WNT_SIGNALING_PATHWAY	-1.3468	0.247557	-1.11318	0.658238	0.77771	1	-1.47132	0.20038	-1.47915	0.205793	-1.26124	0.383261

## Sheet: HALLMARKS
	Jurkat_Arsenic_Trioxide_vs_NaOH		Jurkat_Realgar_vs_NaOH		Jurkat_Orpiment_vs_NaOH		NB4_Arsenic_Trioxide_vs_NaOH		NB4_Realgar_vs_NaOH		NB-4_Orpiment_vs_NaOH
NAME	NES	FDR	NES	FDR	NES	FDR	NES	FDR	NES	FDR	NES	FDR
HALLMARK_ADIPOGENESIS	-0.807106	0.96546	0.510222	1	1.3946	0.190286	-0.916602	0.744421	-0.962167	0.629099	-1.08429	0.403979
HALLMARK_ALLOGRAFT_REJECTION	-1.46348	0.0933907	-1.52392	0.214345	1.2603	0.281123	-1.78916	0.00450424	-1.52314	0.0368944	-1.36323	0.0832758
HALLMARK_ANDROGEN_RESPONSE	-1.60333	0.0403756	-1.40687	0.181712	0.665637	0.971148	-1.10713	0.3417	-0.93311	0.662335	-0.751295	1
HALLMARK_ANGIOGENESIS	-1.01177	0.589059	1.2955	0.343937	0.817006	0.925339	-1.44136	0.064278	-1.44862	0.0525152	-1.38355	0.0833454
HALLMARK_APICAL_JUNCTION	-1.2365	0.27009	-0.901078	0.89364	1.69723	0.0199631	-1.70903	0.00680254	-1.58841	0.0302298	-1.43897	0.0734367
HALLMARK_APICAL_SURFACE	-1.65144	0.0305183	-1.18905	0.364542	1.3854	0.180949	-1.2263	0.214524	-1.40851	0.0668776	-1.56897	0.0566622
HALLMARK_APOPTOSIS	-0.875529	0.845121	-0.778979	1	1.05354	0.507679	-1.42626	0.0689203	-1.35759	0.08827	-1.5442	0.0516108
HALLMARK_BILE_ACID_METABOLISM	0.967272	0.748116	0.826506	1	1.10474	0.441102	-0.715529	1	-0.914588	0.686055	-0.902764	0.845007
HALLMARK_CHOLESTEROL_HOMEOSTASIS	-1.22847	0.268101	0.684272	1	1.31279	0.304634	-1.90487	0.000902308	-1.69338	0.011387	-1.41022	0.0751518
HALLMARK_COAGULATION	-1.14327	0.357987	-1.13127	0.411542	-1.01062	1	-1.85596	0.00190681	-1.69534	0.0131008	-1.42819	0.0688719
HALLMARK_COMPLEMENT	-1.17803	0.355882	-1.21532	0.393149	0.665647	0.99605	-1.25016	0.187828	-1.27247	0.143166	1.00267	0.899997
HALLMARK_DNA_REPAIR	1.09481	0.567676	0.507634	0.998849	1.42161	0.173921	-0.557878	0.995898	0.727846	0.946523	-0.554005	1
HALLMARK_E2F_TARGETS	-0.881856	0.854126	-1.17317	0.376833	-0.773924	1	-1.36064	0.0969579	-1.0112	0.545799	-0.793793	1
HALLMARK_EPITHELIAL_MESENCHYMAL_TRANSITION	-1.28143	0.22741	-1.10092	0.449033	1.18425	0.387643	-1.69112	0.00857977	-1.85568	0.00130089	-1.51252	0.0534648
HALLMARK_ESTROGEN_RESPONSE_EARLY	-1.26975	0.227681	-0.982883	0.702714	0.84591	0.896944	-1.75414	0.00513705	-1.45907	0.0550017	-1.56847	0.0485676
HALLMARK_ESTROGEN_RESPONSE_LATE	-1.15622	0.366451	-1.03291	0.563658	1.24028	0.304818	-1.46895	0.0542404	-1.28798	0.140232	-1.17101	0.264313
HALLMARK_FATTY_ACID_METABOLISM	1.03272	0.64697	0.573919	1	1.16332	0.417658	-0.820396	0.927455	0.751004	1	0.978789	0.794998
HALLMARK_G2M_CHECKPOINT	-0.73485	1	-1.25361	0.359073	-0.900283	0.863965	-1.34609	0.100654	-0.831342	0.824463	-1.02846	0.527704
HALLMARK_GLYCOLYSIS	-0.926686	0.754455	0.573307	1	1.22831	0.311112	-1.34379	0.0984347	-1.44912	0.0556342	-1.21303	0.216916
HALLMARK_HEDGEHOG_SIGNALING	-1.11233	0.380495	-0.674954	0.979901	-0.662579	0.978279	-1.61652	0.0157615	-1.46981	0.0539056	-1.37151	0.0828807
HALLMARK_HEME_METABOLISM	0.890833	0.862898	0.838836	1	1.27844	0.301931	-1.17575	0.276476	-1.23562	0.179638	-1.51656	0.0583942
HALLMARK_HYPOXIA	-1.1539	0.353509	-1.04189	0.57968	0.953785	0.711598	-1.90281	0.000721846	-2.19528	0	-1.97015	0.00685027
HALLMARK_IL2_STAT5_SIGNALING	-1.7974	0.00996625	-1.35596	0.223968	1.12022	0.441963	-1.95725	0.00120308	-1.85927	0.00128624	-1.68426	0.0572128
HALLMARK_IL6_JAK_STAT3_SIGNALING	-0.981963	0.654869	0.516522	1	1.15571	0.397008	-1.15678	0.27431	1.26716	0.220502	-0.995574	0.586626
HALLMARK_INFLAMMATORY_RESPONSE	-1.54962	0.0546835	-1.53319	0.408331	0.724273	0.9805	-1.42439	0.0667002	-1.28575	0.136468	1.08204	1
HALLMARK_INTERFERON_ALPHA_RESPONSE	1.12139	0.610419	-0.732089	1	1.16041	0.404427	-2.27547	0	-1.33159	0.104483	-1.38334	0.079393
HALLMARK_INTERFERON_GAMMA_RESPONSE	-1.0271	0.563632	-1.04107	0.558183	0.783166	0.931415	-2.14741	0	-1.38249	0.0800489	-1.29513	0.132392
HALLMARK_KRAS_SIGNALING_DN	-1.70896	0.0187421	-1.28665	0.317205	1.08542	0.469177	-1.71497	0.00647412	-1.54286	0.0367261	-1.6655	0.0359126
HALLMARK_KRAS_SIGNALING_UP	-1.46878	0.103413	-1.1313	0.43575	0.789332	0.947223	-1.666	0.0111528	-1.55584	0.0359717	-1.49816	0.0574686
HALLMARK_MITOTIC_SPINDLE	-1.29012	0.247951	-0.708678	1	-0.903321	0.97881	-1.38445	0.0890969	-1.42321	0.0617379	-1.49727	0.0530086
HALLMARK_MTORC1_SIGNALING	-0.72992	0.978306	-1.05143	0.574719	1.12436	0.450423	-0.795987	0.949386	0.823465	1	-0.705855	1
HALLMARK_MYC_TARGETS_V1	-0.49006	0.999329	-1.43852	0.212859	1.07766	0.469327	-0.645585	1	0.958618	0.968368	0.629524	0.985812
HALLMARK_MYC_TARGETS_V2	-0.946562	0.71799	-0.760179	1	1.48958	0.126404	1.04248	0.722218	1.65482	0.0629657	0.746316	1
HALLMARK_MYOGENESIS	-1.16374	0.369383	0.953904	1	1.70159	0.0284627	-1.34992	0.101446	-1.49241	0.0459563	-1.48022	0.0559779
HALLMARK_NOTCH_SIGNALING	-1.81279	0.0176384	-1.43234	0.179496	0.919118	0.774723	-1.36918	0.0950439	-1.36826	0.0849999	-1.1814	0.257898
HALLMARK_OXIDATIVE_PHOSPHORYLATION	1.20679	0.476886	-0.771465	1	1.57733	0.0657937	1.13278	0.893467	1.36474	0.19372	1.24667	0.936339
HALLMARK_P53_PATHWAY	-0.979887	0.639147	0.815827	1	1.43715	0.175863	-1.13258	0.304719	-1.22554	0.184067	-1.43548	0.0696813
HALLMARK_PANCREAS_BETA_CELLS	NA	NA	NA	NA	-1.06626	1	-1.17291	0.273074	-1.22397	0.179779	-1.09038	0.417046
HALLMARK_PEROXISOME	-0.74696	1	-1.20294	0.357111	1.29406	0.320844	-0.892185	0.786677	-0.90913	0.680465	-0.658257	1
HALLMARK_PI3K_AKT_MTOR_SIGNALING	-1.28163	0.244413	-1.21014	0.373126	0.858336	0.89553	-1.04191	0.460457	-0.946315	0.650758	-1.08478	0.416639
HALLMARK_PROTEIN_SECRETION	0.86359	0.834819	-0.70483	0.997546	-1.26953	0.813701	-0.62213	1	-0.818646	0.825017	-0.86723	0.915835
HALLMARK_REACTIVE_OXYGEN_SPECIES_PATHWAY	1.23432	0.593055	1.35727	0.613668	0.954732	0.73303	0.888647	0.926789	0.957435	0.834322	-0.470638	0.998736
HALLMARK_SPERMATOGENESIS	0.82078	0.833093	-1.11864	0.422497	-0.98256	0.986921	-1.21315	0.225046	-1.00476	0.544366	-0.778209	1
HALLMARK_TGF_BETA_SIGNALING	-1.06197	0.487356	-1.15032	0.40995	-0.954643	0.935101	-1.58944	0.0191342	-1.52803	0.0375421	-1.39512	0.0794219
HALLMARK_TNFA_SIGNALING_VIA_NFKB	-1.45176	0.0920141	-1.47096	0.212579	1.27995	0.324057	-1.1626	0.27349	1.44355	0.160374	1.0763	0.854727
HALLMARK_UNFOLDED_PROTEIN_RESPONSE	-1.124	0.37008	-0.805723	1	1.26823	0.283887	0.663268	0.978232	1.28159	0.251731	0.815898	1
HALLMARK_UV_RESPONSE_DN	-1.35151	0.162439	-0.935856	0.840704	-1.19193	0.711681	-1.72842	0.00580323	-1.92112	0.00137222	-1.66617	0.0478834
HALLMARK_UV_RESPONSE_UP	-1.13267	0.365017	-1.24396	0.344139	1.88721	0.00431884	-1.0142	0.510802	0.912917	0.872615	-1.002	0.586684
HALLMARK_WNT_BETA_CATENIN_SIGNALING	-1.44836	0.0848568	-0.926686	0.844061	1.11949	0.425863	-1.65141	0.0119348	-1.67522	0.0130297	-1.61966	0.0413361
HALLMARK_XENOBIOTIC_METABOLISM	1.23708	1	1.3437	0.342812	1.27504	0.289094	-1.16906	0.270112	-1.20316	0.1993	-1.21948	0.217329
